# Supplementary material for: 5-Meth­oxy-1-[(5-meth­oxy-1H-indol-2-yl)meth­yl]-1H-indole
Source: Acta Crystallogr Sect E Struct Rep Online. 2012 Mar 7;68(Pt 4):o971. doi: 10.1107/S1600536812009257 (PMC3343946; doi:10.1107/S1600536812009257)
Supplement: Supplementary file 1 [file e-68-0o971-sup1.cif]

##############################################################################
#                                                                            #
# This CIF contains the data in a paper accepted for publication in          #
# Acta Crystallographica Section E. It conforms to the requirements of       #
# Notes for Authors for Acta Crystallographica Section E, and has been       #
# peer reviewed under the auspices of the IUCr Commission on Journals.       #
#                                                                            #
# Full details of the Crystallographic Information File format               #
# are given in the paper "The Crystallographic Information File (CIF):       #
# a New Standard Archive File for Crystallography" by S. R. Hall, F. H.      #
# Allen and I. D. Brown [Acta Cryst. (1991), A47, 655-685].                  #
#                                                                            #
# The current version of the core CIF dictionary is obtainable from          #
# ftp://ftp.iucr.org/pub/cif_core.dic.                                       #
#                                                                            #
# Software is freely available for graphical display of the structure(s)     #
# in this CIF. For information consult the CIF software page                 #
# http://www.iucr.org/resources/cif/software.                                #
#                                                                            #
# This file may be used for bona fide research purposes within the           #
# scientific community so long as proper attribution is given to the journal # 
# article from which it was obtained.                                        #
#                                                                            #
##############################################################################
data_global
_audit_creation_method     'form.cif (version 2.0)'
_journal_data_validation_number     ?
_journal_date_recd_electronic     2012-02-29
_journal_date_accepted     2012-03-01
_journal_name_full     'Acta Crystallographica, Section E'
_journal_year     2012
_journal_volume     68
_journal_issue      4
_journal_page_first     o971
_journal_page_last     o971
_journal_paper_category     QO
_journal_paper_doi     10.1107/S1600536812009257
_journal_coeditor_code     IS5084
_publ_contact_author_name     'Prof. Fun, Hoong-Kun'
_publ_contact_author_address
;
      X-ray Crystallography Unit
      School of Physics
      Universiti Sains Malaysia
      11800 USM, Penang
      MALAYSIA
;
_publ_contact_author_email     'hkfun@usm.my'
_publ_contact_author_fax     '604 6579150'
_publ_contact_author_phone     '604 6533652'
_publ_section_title
;
5-Methoxy-1-[(5-methoxy-1<i>H</i>-indol-2-yl)methyl]-1<i>H</i>-indole
;
loop_
    _publ_author_name
    _publ_author_footnote
    _publ_author_address
    'Mohamed I. Attia' ?
;
Department of Pharmaceutical Chemistry
College of Pharmacy
King Saud University, Riyadh 11451
Saudi Arabia
;
    'Nasser R. El-Brollosy' ?
;
Department of Pharmaceutical Chemistry
College of Pharmacy
King Saud University, Riyadh 11451
Saudi Arabia
;
    'Hazem A. Ghabbour' ?
;
Department of Pharmaceutical Chemistry
College of Pharmacy
King Saud University, Riyadh 11451
Saudi Arabia
;
    'Suhana Arshad' ?
;
X-ray Crystallography Unit
School of Physics
Universiti Sains Malaysia
11800 USM, Penang
Malaysia
;
    'Fun, Hoong-Kun'
;
Thomson Reuters ResearcherID: A-3561-2009.
;
;
X-ray Crystallography Unit
School of Physics
Universiti Sains Malaysia
11800 USM, Penang
Malaysia
;
data_I
_audit_creation_method     SHELXL-97
_chemical_name_systematic
;
5-Methoxy-1-[(5-methoxy-1<i>H</i>-indol-2-yl)methyl]-1<i>H</i>-indole
;
_chemical_name_common     ?
_chemical_formula_moiety     'C19 H18 N2 O2'
_chemical_formula_sum     'C19 H18 N2 O2'
_chemical_formula_iupac     'C19 H18 N2 O2'
_chemical_formula_weight     306.35
_chemical_melting_point     ?
_symmetry_cell_setting     monoclinic
_symmetry_space_group_name_H-M     'P 21/c'
_symmetry_space_group_name_Hall     '-P 2ybc'
loop_
    _symmetry_equiv_pos_as_xyz
    'x, y, z'
    '-x, y+1/2, -z+1/2'
    '-x, -y, -z'
    'x, -y-1/2, z-1/2'
_cell_length_a     9.4446(5)
_cell_length_b     19.5625(8)
_cell_length_c     8.6657(5)
_cell_angle_alpha     90.00
_cell_angle_beta     98.903(4)
_cell_angle_gamma     90.00
_cell_volume     1581.78(14)
_cell_formula_units_Z     4
_cell_measurement_reflns_used     919
_cell_measurement_theta_min     4.52
_cell_measurement_theta_max     60.75
_cell_measurement_temperature     296(2)
_exptl_crystal_description     'plate'
_exptl_crystal_colour     'pink'
_exptl_crystal_size_max     0.92
_exptl_crystal_size_mid     0.20
_exptl_crystal_size_min     0.06
_exptl_crystal_density_diffrn     1.286
_exptl_crystal_density_meas     ?
_exptl_crystal_density_method     'not measured'
_exptl_crystal_F_000     648
_exptl_absorpt_coefficient_mu     0.676
_exptl_absorpt_correction_type     multi-scan
_exptl_absorpt_process_details     '(<i>SADABS</i>; Bruker, 2009)'
_exptl_absorpt_correction_T_min     0.5751
_exptl_absorpt_correction_T_max     0.9606
_exptl_special_details     ?
_diffrn_ambient_temperature     296(2)
_diffrn_radiation_type     CuK\a
_diffrn_radiation_wavelength     1.54178
_diffrn_radiation_source     'fine-focus sealed tube'
_diffrn_radiation_monochromator     graphite
_diffrn_measurement_device_type     'Bruker APEXII CCD'
_diffrn_measurement_method     '\f and \w scans'
_diffrn_detector_area_resol_mean     ?
_diffrn_reflns_number     9421
_diffrn_reflns_av_R_equivalents     0.0410
_diffrn_reflns_av_sigmaI/netI     0.0629
_diffrn_reflns_theta_min     4.52
_diffrn_reflns_theta_max     64.97
_diffrn_reflns_theta_full     64.97
_diffrn_measured_fraction_theta_max     0.963
_diffrn_measured_fraction_theta_full     0.963
_diffrn_reflns_limit_h_min     -11
_diffrn_reflns_limit_h_max     11
_diffrn_reflns_limit_k_min     -22
_diffrn_reflns_limit_k_max     22
_diffrn_reflns_limit_l_min     -8
_diffrn_reflns_limit_l_max     9
_refine_special_details
;
Refinement of <i>F</i>^2^ against ALL reflections. The weighted <i>R</i>-factor
<i>wR</i> and goodness of fit <i>S</i> are based on <i>F</i>^2^, conventional
<i>R</i>-factors <i>R</i> are based on <i>F</i>, with <i>F</i> set to zero for
negative <i>F</i>^2^. The threshold expression of <i>F</i>^2^ >
\s(<i>F</i>^2^) is used only for calculating <i>R</i>-factors(gt) <i>etc</i>.
and is not relevant to the choice of reflections for refinement.
<i>R</i>-factors based on <i>F</i>^2^ are statistically about twice as large
as those based on <i>F</i>, and <i>R</i>- factors based on ALL data will be
even larger.
;
_reflns_number_total     2584
_reflns_number_gt     2087
_reflns_threshold_expression     'I > 2\s(I)'
_refine_ls_structure_factor_coef     Fsqd
_refine_ls_matrix_type     full
_refine_ls_R_factor_all     0.0564
_refine_ls_R_factor_gt     0.0461
_refine_ls_wR_factor_gt     0.1242
_refine_ls_wR_factor_ref     0.1329
_refine_ls_goodness_of_fit_ref     1.059
_refine_ls_restrained_S_all     1.059
_refine_ls_number_reflns     2584
_refine_ls_number_parameters     215
_refine_ls_number_restraints     0
_refine_ls_hydrogen_treatment     mixed
_refine_ls_weighting_scheme     calc
_refine_ls_weighting_details
         'calc w=1/[\s^2^(Fo^2^)+(0.0478P)^2^+0.3465P] where P=(Fo^2^+2Fc^2^)/3'
_atom_sites_solution_hydrogens     geom
_atom_sites_solution_primary     direct
_atom_sites_solution_secondary     difmap
_refine_ls_shift/su_max     0.000
_refine_ls_shift/su_mean     0.000
_refine_diff_density_max     0.147
_refine_diff_density_min     -0.136
_refine_ls_extinction_method     SHELXL
_refine_ls_extinction_coef     0.0029(5)
_refine_ls_extinction_expression
                                  'Fc^*^=kFc[1+0.001xFc^2^\l^3^/sin(2\q)]^-1/4^'
loop_
    _atom_type_symbol
    _atom_type_description
    _atom_type_scat_dispersion_real
    _atom_type_scat_dispersion_imag
    _atom_type_scat_source
    'C' 'C' 0.0181 0.0091
                         'International Tables Vol C Tables 4.2.6.8 and 6.1.1.4'
    'H' 'H' 0.0000 0.0000
                         'International Tables Vol C Tables 4.2.6.8 and 6.1.1.4'
    'N' 'N' 0.0311 0.0180
                         'International Tables Vol C Tables 4.2.6.8 and 6.1.1.4'
    'O' 'O' 0.0492 0.0322
                         'International Tables Vol C Tables 4.2.6.8 and 6.1.1.4'
_computing_data_collection     'APEX2 (Bruker, 2009)'
_computing_cell_refinement     'SAINT (Bruker, 2009)'
_computing_data_reduction     'SAINT (Bruker, 2009)'
_computing_structure_solution     'SHELXTL (Sheldrick, 2008)'
_computing_structure_refinement     'SHELXTL (Sheldrick, 2008)'
_computing_molecular_graphics     'SHELXTL (Sheldrick, 2008)'
_computing_publication_material
;
SHELXTL (Sheldrick, 2008) and PLATON (Spek, 2009)
;
loop_
    _atom_site_type_symbol
    _atom_site_label
    _atom_site_fract_x
    _atom_site_fract_y
    _atom_site_fract_z
    _atom_site_U_iso_or_equiv
    _atom_site_adp_type
    _atom_site_calc_flag
    _atom_site_refinement_flags
    _atom_site_occupancy
    _atom_site_symmetry_multiplicity
    _atom_site_disorder_assembly
    _atom_site_disorder_group
    N N1 0.57956(17) 0.66569(8) 0.6878(2) 0.0604(4) Uani d . 1 1 . .
    N N2 0.32036(18) 0.76234(9) 0.5805(2) 0.0588(4) Uani d . 1 1 . .
    O O1 1.08253(15) 0.66541(8) 0.44352(19) 0.0727(5) Uani d . 1 1 . .
    O O2 0.1802(2) 1.02435(9) 0.3902(2) 0.0978(6) Uani d . 1 1 . .
    C C1 0.4392(2) 0.77296(11) 0.6916(2) 0.0573(5) Uani d . 1 1 . .
    C C2 0.4672(2) 0.84059(11) 0.7021(2) 0.0616(5) Uani d . 1 1 . .
    H H2A 0.5421 0.8610 0.7683 0.074 Uiso calc R 1 1 . .
    C C3 0.36179(19) 0.87542(10) 0.5938(2) 0.0536(5) Uani d . 1 1 . .
    C C4 0.3345(2) 0.94428(11) 0.5531(3) 0.0644(6) Uani d . 1 1 . .
    H H4A 0.3924 0.9789 0.6018 0.077 Uiso calc R 1 1 . .
    C C5 0.2203(2) 0.95918(11) 0.4396(3) 0.0675(6) Uani d . 1 1 . .
    C C6 0.1345(2) 0.90736(12) 0.3641(3) 0.0703(6) Uani d . 1 1 . .
    H H6A 0.0593 0.9188 0.2859 0.084 Uiso calc R 1 1 . .
    C C7 0.1585(2) 0.84013(12) 0.4025(3) 0.0661(6) Uani d . 1 1 . .
    H H7A 0.1008 0.8059 0.3519 0.079 Uiso calc R 1 1 . .
    C C8 0.27154(19) 0.82467(9) 0.5191(2) 0.0529(5) Uani d . 1 1 . .
    C C9 0.5147(2) 0.71548(12) 0.7821(3) 0.0709(6) Uani d . 1 1 . .
    H H9A 0.5893 0.7342 0.8602 0.085 Uiso calc R 1 1 . .
    H H9B 0.4470 0.6918 0.8368 0.085 Uiso calc R 1 1 . .
    C C10 0.5303(2) 0.60163(11) 0.6481(3) 0.0728(6) Uani d . 1 1 . .
    H H10A 0.4461 0.5831 0.6732 0.087 Uiso calc R 1 1 . .
    C C11 0.6216(2) 0.56865(11) 0.5667(3) 0.0704(6) Uani d . 1 1 . .
    H H11A 0.6112 0.5244 0.5271 0.084 Uiso calc R 1 1 . .
    C C12 0.73578(19) 0.61433(9) 0.5536(2) 0.0535(5) Uani d . 1 1 . .
    C C13 0.86132(19) 0.60976(9) 0.4852(2) 0.0552(5) Uani d . 1 1 . .
    H H13A 0.8813 0.5708 0.4311 0.066 Uiso calc R 1 1 . .
    C C14 0.95290(19) 0.66412(10) 0.5005(2) 0.0538(5) Uani d . 1 1 . .
    C C15 0.9232(2) 0.72402(10) 0.5783(2) 0.0565(5) Uani d . 1 1 . .
    H H15A 0.9874 0.7603 0.5852 0.068 Uiso calc R 1 1 . .
    C C16 0.8003(2) 0.72991(9) 0.6444(2) 0.0548(5) Uani d . 1 1 . .
    H H16A 0.7802 0.7696 0.6961 0.066 Uiso calc R 1 1 . .
    C C17 0.70772(19) 0.67448(9) 0.6312(2) 0.0505(4) Uani d . 1 1 . .
    C C18 1.1240(3) 0.60545(15) 0.3717(4) 0.0934(8) Uani d . 1 1 . .
    H H18A 1.2164 0.6122 0.3411 0.140 Uiso calc R 1 1 . .
    H H18B 1.0550 0.5953 0.2811 0.140 Uiso calc R 1 1 . .
    H H18C 1.1287 0.5680 0.4440 0.140 Uiso calc R 1 1 . .
    C C19 0.2324(3) 1.07922(13) 0.4857(4) 0.1022(9) Uani d . 1 1 . .
    H H19A 0.1819 1.1201 0.4492 0.153 Uiso calc R 1 1 . .
    H H19C 0.3328 1.0851 0.4823 0.153 Uiso calc R 1 1 . .
    H H19D 0.2184 1.0701 0.5911 0.153 Uiso calc R 1 1 . .
    H H1N2 0.274(3) 0.7238(12) 0.559(3) 0.072(7) Uiso d . 1 1 . .
loop_
    _atom_site_aniso_label
    _atom_site_aniso_U_11
    _atom_site_aniso_U_22
    _atom_site_aniso_U_33
    _atom_site_aniso_U_12
    _atom_site_aniso_U_13
    _atom_site_aniso_U_23
    N1 0.0524(9) 0.0644(10) 0.0664(11) 0.0041(7) 0.0159(7) 0.0093(8)
    N2 0.0544(9) 0.0598(10) 0.0637(11) -0.0052(8) 0.0135(7) 0.0005(8)
    O1 0.0617(8) 0.0756(10) 0.0863(11) -0.0066(7) 0.0287(7) -0.0043(8)
    O2 0.1246(15) 0.0672(10) 0.0933(14) 0.0037(9) -0.0091(11) 0.0129(9)
    C1 0.0501(10) 0.0742(13) 0.0501(12) 0.0041(9) 0.0153(8) -0.0015(9)
    C2 0.0528(11) 0.0777(14) 0.0531(12) -0.0001(9) 0.0040(8) -0.0115(9)
    C3 0.0514(10) 0.0635(11) 0.0475(11) -0.0020(8) 0.0132(8) -0.0084(8)
    C4 0.0669(12) 0.0638(13) 0.0615(13) -0.0084(10) 0.0073(10) -0.0102(9)
    C5 0.0758(13) 0.0634(12) 0.0624(14) 0.0007(10) 0.0078(10) 0.0034(10)
    C6 0.0682(13) 0.0769(14) 0.0617(14) -0.0004(11) -0.0031(10) 0.0038(10)
    C7 0.0601(12) 0.0718(14) 0.0634(13) -0.0117(10) 0.0005(10) -0.0038(10)
    C8 0.0495(10) 0.0603(11) 0.0513(11) -0.0038(8) 0.0147(8) -0.0033(8)
    C9 0.0676(13) 0.0903(16) 0.0584(14) 0.0158(11) 0.0217(10) 0.0089(11)
    C10 0.0542(11) 0.0711(14) 0.0938(18) -0.0107(10) 0.0132(11) 0.0141(12)
    C11 0.0587(12) 0.0594(12) 0.0917(17) -0.0093(10) 0.0079(11) -0.0037(11)
    C12 0.0482(10) 0.0538(10) 0.0563(12) -0.0028(8) 0.0015(8) 0.0027(8)
    C13 0.0543(10) 0.0534(10) 0.0569(12) 0.0020(8) 0.0061(8) -0.0050(8)
    C14 0.0486(10) 0.0600(11) 0.0534(11) -0.0017(8) 0.0097(8) 0.0042(8)
    C15 0.0546(10) 0.0527(11) 0.0618(13) -0.0058(8) 0.0078(8) 0.0018(8)
    C16 0.0592(11) 0.0502(10) 0.0538(12) 0.0011(8) 0.0053(8) -0.0016(8)
    C17 0.0479(9) 0.0530(10) 0.0502(10) 0.0031(8) 0.0064(7) 0.0072(8)
    C18 0.0780(16) 0.1011(19) 0.110(2) 0.0006(14) 0.0436(14) -0.0225(15)
    C19 0.112(2) 0.0623(15) 0.128(3) 0.0008(14) 0.0042(18) 0.0030(15)
_geom_special_details
;
All e.s.d.'s (except the e.s.d. in the dihedral angle between two l.s. planes)
are estimated using the full covariance matrix. The cell e.s.d.'s are taken
into account individually in the estimation of e.s.d.'s in distances, angles
and torsion angles; correlations between e.s.d.'s in cell parameters are only
used when they are defined by crystal symmetry. An approximate (isotropic)
treatment of cell e.s.d.'s is used for estimating e.s.d.'s involving l.s.
planes.
;
loop_
    _geom_bond_atom_site_label_1
    _geom_bond_atom_site_label_2
    _geom_bond_site_symmetry_2
    _geom_bond_distance
    _geom_bond_publ_flag
    N1 C10 . 1.362(3) ?
    N1 C17 . 1.385(2) ?
    N1 C9 . 1.465(3) ?
    N2 C1 . 1.377(3) ?
    N2 C8 . 1.381(3) ?
    N2 H1N2 . 0.88(2) ?
    O1 C14 . 1.390(2) ?
    O1 C18 . 1.411(3) ?
    O2 C5 . 1.379(3) ?
    O2 C19 . 1.398(3) ?
    C1 C2 . 1.349(3) ?
    C1 C9 . 1.488(3) ?
    C2 C3 . 1.431(3) ?
    C2 H2A . 0.9300 ?
    C3 C8 . 1.400(3) ?
    C3 C4 . 1.406(3) ?
    C4 C5 . 1.374(3) ?
    C4 H4A . 0.9300 ?
    C5 C6 . 1.396(3) ?
    C6 C7 . 1.367(3) ?
    C6 H6A . 0.9300 ?
    C7 C8 . 1.385(3) ?
    C7 H7A . 0.9300 ?
    C9 H9A . 0.9700 ?
    C9 H9B . 0.9700 ?
    C10 C11 . 1.359(3) ?
    C10 H10A . 0.9300 ?
    C11 C12 . 1.419(3) ?
    C11 H11A . 0.9300 ?
    C12 C17 . 1.401(3) ?
    C12 C13 . 1.408(3) ?
    C13 C14 . 1.364(3) ?
    C13 H13A . 0.9300 ?
    C14 C15 . 1.402(3) ?
    C15 C16 . 1.376(3) ?
    C15 H15A . 0.9300 ?
    C16 C17 . 1.387(3) ?
    C16 H16A . 0.9300 ?
    C18 H18A . 0.9600 ?
    C18 H18B . 0.9600 ?
    C18 H18C . 0.9600 ?
    C19 H19A . 0.9600 ?
    C19 H19C . 0.9600 ?
    C19 H19D . 0.9600 ?
loop_
    _geom_angle_atom_site_label_1
    _geom_angle_atom_site_label_2
    _geom_angle_atom_site_label_3
    _geom_angle_site_symmetry_1
    _geom_angle_site_symmetry_3
    _geom_angle
    _geom_angle_publ_flag
    C10 N1 C17 . . 107.95(17) ?
    C10 N1 C9 . . 126.61(18) ?
    C17 N1 C9 . . 125.33(17) ?
    C1 N2 C8 . . 108.88(17) ?
    C1 N2 H1N2 . . 127.1(16) ?
    C8 N2 H1N2 . . 123.6(16) ?
    C14 O1 C18 . . 117.49(17) ?
    C5 O2 C19 . . 118.1(2) ?
    C2 C1 N2 . . 108.97(18) ?
    C2 C1 C9 . . 129.2(2) ?
    N2 C1 C9 . . 121.79(19) ?
    C1 C2 C3 . . 108.28(17) ?
    C1 C2 H2A . . 125.9 ?
    C3 C2 H2A . . 125.9 ?
    C8 C3 C4 . . 119.24(18) ?
    C8 C3 C2 . . 106.12(17) ?
    C4 C3 C2 . . 134.64(18) ?
    C5 C4 C3 . . 118.42(19) ?
    C5 C4 H4A . . 120.8 ?
    C3 C4 H4A . . 120.8 ?
    C4 C5 O2 . . 124.4(2) ?
    C4 C5 C6 . . 121.1(2) ?
    O2 C5 C6 . . 114.5(2) ?
    C7 C6 C5 . . 121.5(2) ?
    C7 C6 H6A . . 119.3 ?
    C5 C6 H6A . . 119.3 ?
    C6 C7 C8 . . 117.88(19) ?
    C6 C7 H7A . . 121.1 ?
    C8 C7 H7A . . 121.1 ?
    N2 C8 C7 . . 130.36(18) ?
    N2 C8 C3 . . 107.76(17) ?
    C7 C8 C3 . . 121.86(19) ?
    N1 C9 C1 . . 114.58(18) ?
    N1 C9 H9A . . 108.6 ?
    C1 C9 H9A . . 108.6 ?
    N1 C9 H9B . . 108.6 ?
    C1 C9 H9B . . 108.6 ?
    H9A C9 H9B . . 107.6 ?
    C11 C10 N1 . . 110.38(18) ?
    C11 C10 H10A . . 124.8 ?
    N1 C10 H10A . . 124.8 ?
    C10 C11 C12 . . 107.10(19) ?
    C10 C11 H11A . . 126.5 ?
    C12 C11 H11A . . 126.5 ?
    C17 C12 C13 . . 119.31(16) ?
    C17 C12 C11 . . 106.74(18) ?
    C13 C12 C11 . . 133.94(19) ?
    C14 C13 C12 . . 118.18(17) ?
    C14 C13 H13A . . 120.9 ?
    C12 C13 H13A . . 120.9 ?
    C13 C14 O1 . . 124.04(18) ?
    C13 C14 C15 . . 121.81(18) ?
    O1 C14 C15 . . 114.14(16) ?
    C16 C15 C14 . . 120.99(17) ?
    C16 C15 H15A . . 119.5 ?
    C14 C15 H15A . . 119.5 ?
    C15 C16 C17 . . 117.50(17) ?
    C15 C16 H16A . . 121.2 ?
    C17 C16 H16A . . 121.2 ?
    N1 C17 C16 . . 129.98(18) ?
    N1 C17 C12 . . 107.83(16) ?
    C16 C17 C12 . . 122.19(18) ?
    O1 C18 H18A . . 109.5 ?
    O1 C18 H18B . . 109.5 ?
    H18A C18 H18B . . 109.5 ?
    O1 C18 H18C . . 109.5 ?
    H18A C18 H18C . . 109.5 ?
    H18B C18 H18C . . 109.5 ?
    O2 C19 H19A . . 109.5 ?
    O2 C19 H19C . . 109.5 ?
    H19A C19 H19C . . 109.5 ?
    O2 C19 H19D . . 109.5 ?
    H19A C19 H19D . . 109.5 ?
    H19C C19 H19D . . 109.5 ?
loop_
    _geom_torsion_atom_site_label_1
    _geom_torsion_atom_site_label_2
    _geom_torsion_atom_site_label_3
    _geom_torsion_atom_site_label_4
    _geom_torsion_site_symmetry_1
    _geom_torsion_site_symmetry_2
    _geom_torsion_site_symmetry_3
    _geom_torsion_site_symmetry_4
    _geom_torsion
    _geom_torsion_publ_flag
    C8 N2 C1 C2 . . . . -0.1(2) ?
    C8 N2 C1 C9 . . . . 178.52(17) ?
    N2 C1 C2 C3 . . . . 0.3(2) ?
    C9 C1 C2 C3 . . . . -178.2(2) ?
    C1 C2 C3 C8 . . . . -0.3(2) ?
    C1 C2 C3 C4 . . . . 179.3(2) ?
    C8 C3 C4 C5 . . . . -0.7(3) ?
    C2 C3 C4 C5 . . . . 179.7(2) ?
    C3 C4 C5 O2 . . . . 179.0(2) ?
    C3 C4 C5 C6 . . . . -1.1(3) ?
    C19 O2 C5 C4 . . . . -17.5(4) ?
    C19 O2 C5 C6 . . . . 162.6(2) ?
    C4 C5 C6 C7 . . . . 1.6(4) ?
    O2 C5 C6 C7 . . . . -178.5(2) ?
    C5 C6 C7 C8 . . . . -0.2(3) ?
    C1 N2 C8 C7 . . . . 178.2(2) ?
    C1 N2 C8 C3 . . . . -0.1(2) ?
    C6 C7 C8 N2 . . . . -179.7(2) ?
    C6 C7 C8 C3 . . . . -1.6(3) ?
    C4 C3 C8 N2 . . . . -179.48(17) ?
    C2 C3 C8 N2 . . . . 0.3(2) ?
    C4 C3 C8 C7 . . . . 2.1(3) ?
    C2 C3 C8 C7 . . . . -178.18(18) ?
    C10 N1 C9 C1 . . . . -105.6(2) ?
    C17 N1 C9 C1 . . . . 78.6(3) ?
    C2 C1 C9 N1 . . . . -118.1(2) ?
    N2 C1 C9 N1 . . . . 63.6(3) ?
    C17 N1 C10 C11 . . . . -0.4(2) ?
    C9 N1 C10 C11 . . . . -176.8(2) ?
    N1 C10 C11 C12 . . . . 0.0(3) ?
    C10 C11 C12 C17 . . . . 0.5(2) ?
    C10 C11 C12 C13 . . . . 179.3(2) ?
    C17 C12 C13 C14 . . . . 1.4(3) ?
    C11 C12 C13 C14 . . . . -177.2(2) ?
    C12 C13 C14 O1 . . . . 177.71(17) ?
    C12 C13 C14 C15 . . . . -1.6(3) ?
    C18 O1 C14 C13 . . . . -2.9(3) ?
    C18 O1 C14 C15 . . . . 176.4(2) ?
    C13 C14 C15 C16 . . . . 0.9(3) ?
    O1 C14 C15 C16 . . . . -178.47(17) ?
    C14 C15 C16 C17 . . . . 0.0(3) ?
    C10 N1 C17 C16 . . . . -178.4(2) ?
    C9 N1 C17 C16 . . . . -1.9(3) ?
    C10 N1 C17 C12 . . . . 0.7(2) ?
    C9 N1 C17 C12 . . . . 177.15(18) ?
    C15 C16 C17 N1 . . . . 178.80(18) ?
    C15 C16 C17 C12 . . . . -0.2(3) ?
    C13 C12 C17 N1 . . . . -179.73(16) ?
    C11 C12 C17 N1 . . . . -0.7(2) ?
    C13 C12 C17 C16 . . . . -0.5(3) ?
    C11 C12 C17 C16 . . . . 178.44(17) ?
loop_
    _geom_hbond_atom_site_label_D
    _geom_hbond_atom_site_label_H
    _geom_hbond_atom_site_label_A
    _geom_hbond_site_symmetry_A
    _geom_hbond_distance_DH
    _geom_hbond_distance_HA
    _geom_hbond_distance_DA
    _geom_hbond_angle_DHA
    _geom_hbond_publ_flag
    N2 H1N2 O1 1_455 0.88(2) 2.24(3) 3.037(2) 151(2) yes
_iucr_refine_instructions_details
;
TITL hazem in P2(1)/c
CELL 1.54178   9.4446  19.5625   8.6657  90.000  98.903  90.000
ZERR    4.00   0.0005   0.0008   0.0005   0.000   0.004   0.000
LATT  1
SYMM -X, 0.5+Y, 0.5-Z
SFAC C H N O
UNIT 76 72 8 8
TEMP 23.000
SIZE 0.92 0.2 0.06
L.S. 10
BOND $H
OMIT -4 130
FMAP 2
PLAN 20
ACTA
CONF
WGHT      0.0478      0.3465
EXTI    0.002900
FVAR       0.51317
N1    3    0.579563    0.665689    0.687772    11.00000    0.05238    0.06439 =
         0.06641    0.00931    0.01586    0.00407
N2    3    0.320364    0.762335    0.580486    11.00000    0.05441    0.05981 =
         0.06370    0.00051    0.01353   -0.00521
O1    4    1.082527    0.665405    0.443523    11.00000    0.06169    0.07562 =
         0.08630   -0.00433    0.02873   -0.00660
O2    4    0.180226    1.024354    0.390204    11.00000    0.12459    0.06717 =
         0.09328    0.01290   -0.00913    0.00371
C1    1    0.439200    0.772961    0.691633    11.00000    0.05010    0.07417 =
         0.05012   -0.00153    0.01531    0.00412
C2    1    0.467193    0.840591    0.702093    11.00000    0.05279    0.07765 =
         0.05307   -0.01151    0.00396   -0.00009
AFIX  43
H2A   2    0.542134    0.861049    0.768337    11.00000   -1.20000
AFIX   0
C3    1    0.361792    0.875418    0.593779    11.00000    0.05141    0.06353 =
         0.04750   -0.00838    0.01324   -0.00197
C4    1    0.334479    0.944284    0.553092    11.00000    0.06695    0.06379 =
         0.06152   -0.01020    0.00733   -0.00835
AFIX  43
H4A   2    0.392357    0.978918    0.601848    11.00000   -1.20000
AFIX   0
C5    1    0.220269    0.959177    0.439614    11.00000    0.07579    0.06341 =
         0.06239    0.00338    0.00783    0.00066
C6    1    0.134457    0.907359    0.364092    11.00000    0.06822    0.07689 =
         0.06171    0.00379   -0.00306   -0.00039
AFIX  43
H6A   2    0.059255    0.918836    0.285913    11.00000   -1.20000
AFIX   0
C7    1    0.158475    0.840130    0.402464    11.00000    0.06014    0.07185 =
         0.06341   -0.00378    0.00049   -0.01167
AFIX  43
H7A   2    0.100753    0.805856    0.351883    11.00000   -1.20000
AFIX   0
C8    1    0.271542    0.824670    0.519102    11.00000    0.04946    0.06026 =
         0.05128   -0.00326    0.01470   -0.00378
C9    1    0.514736    0.715484    0.782106    11.00000    0.06761    0.09030 =
         0.05844    0.00890    0.02172    0.01584
AFIX  23
H9A   2    0.589330    0.734217    0.860186    11.00000   -1.20000
H9B   2    0.447050    0.691833    0.836774    11.00000   -1.20000
AFIX   0
C10   1    0.530282    0.601632    0.648110    11.00000    0.05415    0.07112 =
         0.09377    0.01409    0.01319   -0.01067
AFIX  43
H10A  2    0.446053    0.583104    0.673179    11.00000   -1.20000
AFIX   0
C11   1    0.621605    0.568646    0.566746    11.00000    0.05872    0.05943 =
         0.09172   -0.00367    0.00790   -0.00928
AFIX  43
H11A  2    0.611223    0.524441    0.527123    11.00000   -1.20000
AFIX   0
C12   1    0.735781    0.614329    0.553606    11.00000    0.04819    0.05384 =
         0.05633    0.00271    0.00145   -0.00277
C13   1    0.861315    0.609763    0.485244    11.00000    0.05432    0.05345 =
         0.05694   -0.00501    0.00613    0.00201
AFIX  43
H13A  2    0.881262    0.570757    0.431140    11.00000   -1.20000
AFIX   0
C14   1    0.952897    0.664121    0.500539    11.00000    0.04861    0.05999 =
         0.05341    0.00424    0.00966   -0.00168
C15   1    0.923151    0.724020    0.578272    11.00000    0.05464    0.05267 =
         0.06182    0.00185    0.00777   -0.00582
AFIX  43
H15A  2    0.987381    0.760332    0.585235    11.00000   -1.20000
AFIX   0
C16   1    0.800321    0.729905    0.644446    11.00000    0.05924    0.05015 =
         0.05384   -0.00161    0.00527    0.00111
AFIX  43
H16A  2    0.780175    0.769570    0.696087    11.00000   -1.20000
AFIX   0
C17   1    0.707724    0.674482    0.631241    11.00000    0.04794    0.05296 =
         0.05022    0.00719    0.00644    0.00307
C18   1    1.123980    0.605448    0.371707    11.00000    0.07798    0.10107 =
         0.11022   -0.02253    0.04361    0.00061
AFIX 137
H18A  2    1.216419    0.612216    0.341123    11.00000   -1.50000
H18B  2    1.055047    0.595294    0.281099    11.00000   -1.50000
H18C  2    1.128671    0.568049    0.444048    11.00000   -1.50000
AFIX   0
C19   1    0.232440    1.079222    0.485676    11.00000    0.11223    0.06231 =
         0.12760    0.00299    0.00423    0.00079
AFIX 137
H19A  2    0.181929    1.120136    0.449157    11.00000   -1.50000
H19C  2    0.332837    1.085076    0.482320    11.00000   -1.50000
H19D  2    0.218416    1.070142    0.591127    11.00000   -1.50000
AFIX   0
H1N2  2    0.274367    0.723832    0.558977    11.00000    0.07247
HKLF 4 1 0 0 1 0 -1 0 1 0 0
REM  hazem in P2(1)/c
REM R1 =  0.0461 for   2087 Fo > 4sig(Fo)  and  0.0564 for all   2584 data
REM    215 parameters refined using      0 restraints
END
REM Highest difference peak  0.147,  deepest hole -0.136,  1-sigma level  0.037
Q1    1   0.4002  0.8074  0.7277  11.00000  0.05    0.15
Q2    1   0.3213  0.8530  0.5597  11.00000  0.05    0.15
Q3    1   0.2858  0.8097  0.5105  11.00000  0.05    0.14
Q4    1   0.3202  0.9023  0.6052  11.00000  0.05    0.13
Q5    1   1.0830  0.5491  0.3951  11.00000  0.05    0.13
Q6    1   1.0476  0.5683  0.3415  11.00000  0.05    0.13
Q7    1   0.2640  0.8285  0.4635  11.00000  0.05    0.13
Q8    1   0.2912  0.9479  0.4654  11.00000  0.05    0.12
Q9    1   1.1594  0.7156  0.4452  11.00000  0.05    0.12
Q10   1   0.3677  0.8697  0.6707  11.00000  0.05    0.12
Q11   1   0.4242  0.6015  0.7200  11.00000  0.05    0.11
Q12   1   0.0249  0.9329  0.3299  11.00000  0.05    0.11
Q13   1   0.2815  1.0245  0.3794  11.00000  0.05    0.11
Q14   1   0.5230  0.9007  0.8276  11.00000  0.05    0.11
Q15   1   0.1717  0.7796  0.4430  11.00000  0.05    0.11
Q16   1   0.2045  0.9290  0.4041  11.00000  0.05    0.11
Q17   1   0.2152  0.8371  0.5012  11.00000  0.05    0.11
Q18   1   0.5094  0.9108  0.7868  11.00000  0.05    0.10
Q19   1   0.4397  0.6698  0.7752  11.00000  0.05    0.10
Q20   1   0.8970  0.5128  0.5574  11.00000  0.05    0.10
;
