# Supplementary material for: 5-Meth­oxy-1-[(5-meth­oxy-1H-indol-2-yl)meth­yl]-1H-indole
Source: Acta Crystallogr Sect E Struct Rep Online. 2012 Mar 7;68(Pt 4):o971. doi: 10.1107/S1600536812009257 (PMC3343946; doi:10.1107/S1600536812009257)
Supplement: Supplementary file 2 [file e-68-0o971-Isup2.hkl]

# 
# h,k,l, Fc-squared, Fo-squared, sigma(Fo-squared) and status flag 
# 
data_I
_shelx_title ' hazem in P2(1)/c' 
_shelx_refln_list_code          4 
_shelx_F_calc_maximum      211.37 
_exptl_crystal_F_000       648.00 
_reflns_d_resolution_high  0.8508 
 
loop_ 
 _symmetry_equiv_pos_as_xyz 
 'x, y, z' 
 '-x, y+1/2, -z+1/2' 
 '-x, -y, -z' 
 'x, -y-1/2, z-1/2' 
 
_cell_length_a     9.4446 
_cell_length_b    19.5625 
_cell_length_c     8.6657 
_cell_angle_alpha  90.000 
_cell_angle_beta   98.903 
_cell_angle_gamma  90.000 
 
_shelx_F_squared_multiplier     1.000 
 
loop_ 
 _refln_index_h 
 _refln_index_k 
 _refln_index_l 
 _refln_F_squared_calc 
 _refln_F_squared_meas 
 _refln_F_squared_sigma 
 _refln_observed_status 
   2   0   0     1236.38     1211.82     74.02 o 
   3   0   0     2917.53     2693.91    128.96 o 
   4   0   0      223.76      226.41     12.30 o 
   5   0   0      553.51      567.50     26.58 o 
   6   0   0       27.87       21.32      3.61 o 
   7   0   0        0.00        1.42      3.39 o 
   8   0   0       21.21       17.86      2.58 o 
   9   0   0        6.59        8.00      2.57 o 
  10   0   0       28.89       29.23      5.26 o 
   1   1   0       68.38       70.81      5.43 o 
   2   1   0       72.34       70.86      5.36 o 
   3   1   0      256.22      256.09      9.13 o 
   4   1   0      387.14      369.65     14.15 o 
   5   1   0      671.03      664.36     22.15 o 
   6   1   0      347.44      352.23     24.59 o 
   7   1   0        3.27        5.31      3.33 o 
   8   1   0       59.59       58.93      3.06 o 
   9   1   0       10.62        9.20      1.32 o 
  10   1   0        4.58        4.36      0.83 o 
   0   2   0     5410.65     4682.63    353.77 o 
   1   2   0      639.36      547.12     41.41 o 
   2   2   0     3371.56     3140.75    190.05 o 
   3   2   0      199.57      173.59      6.98 o 
   4   2   0      544.93      560.00     21.26 o 
   5   2   0      802.80      812.54     27.07 o 
   6   2   0      121.17      117.12     12.25 o 
   7   2   0       14.92       11.76      2.43 o 
   8   2   0      284.96      286.98     11.47 o 
   9   2   0        7.08        8.26      1.68 o 
  10   2   0        6.28        6.34      0.86 o 
   1   3   0      129.32      103.72      6.38 o 
   2   3   0     3451.97     3023.89    184.59 o 
   3   3   0      506.09      451.80     18.22 o 
   4   3   0      120.17      100.13      4.16 o 
   5   3   0      198.22      197.02      8.10 o 
   6   3   0      169.12      170.81     17.37 o 
   7   3   0        1.80        3.06      2.23 o 
   8   3   0       67.38       71.42      3.33 o 
   9   3   0        9.42        8.41      1.23 o 
  10   3   0        0.18       -0.09      0.77 o 
   0   4   0     4552.52     3956.13    418.25 o 
   1   4   0      257.74      204.23      9.82 o 
   2   4   0      331.07      319.03     19.38 o 
   3   4   0      147.33      138.22      6.11 o 
   4   4   0      343.71      299.20     14.18 o 
   5   4   0      388.23      360.10     21.63 o 
   6   4   0       73.73       72.18      8.04 o 
   7   4   0      170.82      163.15     14.44 o 
   8   4   0      315.34      319.61     12.78 o 
   9   4   0       51.53       41.16      1.92 o 
  10   4   0       61.87       64.42      4.49 o 
   1   5   0      258.68      240.50     10.56 o 
   2   5   0     3594.76     3339.34    148.53 o 
   3   5   0      185.81      172.95      7.71 o 
   4   5   0      400.43      405.45     19.13 o 
   5   5   0       47.75       57.90      6.93 o 
   6   5   0      122.19      109.84     11.64 o 
   7   5   0       63.99       69.96      8.59 o 
   8   5   0       80.59       74.67      3.44 o 
   9   5   0       21.50       24.95      1.44 o 
  10   5   0      214.04      234.97      8.60 o 
   0   6   0      557.29      454.39     48.27 o 
   1   6   0      177.62      145.77      6.48 o 
   2   6   0      535.38      494.70     21.92 o 
   3   6   0       14.24       21.08      2.55 o 
   4   6   0      161.57      178.92      8.64 o 
   5   6   0        1.81        2.67      2.08 o 
   6   6   0      165.64      164.19     16.92 o 
   7   6   0       42.20       43.16      4.04 o 
   8   6   0       78.76       77.30      3.59 o 
   9   6   0      127.17      134.20      4.79 o 
  10   6   0        0.54        0.54      0.70 o 
   1   7   0      193.99      182.88      6.52 o 
   2   7   0      818.57      812.51     33.40 o 
   3   7   0      458.50      489.53     24.20 o 
   4   7   0       54.00       56.72      2.32 o 
   5   7   0      475.26      512.49     50.15 o 
   6   7   0       16.91       19.71      3.79 o 
   7   7   0       18.14       21.40      3.05 o 
   8   7   0       91.49      107.43      4.78 o 
   9   7   0       30.63       25.31      1.37 o 
  10   7   0       75.65       80.09      4.92 o 
   0   8   0       47.58       43.99      2.51 o 
   1   8   0       16.36       10.72      0.57 o 
   2   8   0        2.00        3.90      1.53 o 
   3   8   0      231.89      231.22     11.60 o 
   4   8   0       65.72       67.52      3.92 o 
   5   8   0        0.44        1.92      2.26 o 
   6   8   0      102.29      103.30     11.23 o 
   7   8   0        3.44        4.70      2.20 o 
   8   8   0        4.88        7.69      1.78 o 
   9   8   0       20.92       23.91      1.50 o 
  10   8   0        6.31        7.11      0.73 o 
   1   9   0      104.58      104.41      5.87 o 
   2   9   0     1398.23     1403.48     68.91 o 
   3   9   0        8.69        4.50      0.36 o 
   4   9   0       40.48       42.24      2.16 o 
   5   9   0        2.20        1.99      2.40 o 
   6   9   0        2.51        3.31      2.43 o 
   7   9   0        2.00        0.70      1.57 o 
   8   9   0       34.65       40.48      2.03 o 
   9   9   0        3.29        2.27      0.90 o 
  10   9   0        0.03        0.75      0.57 o 
   0  10   0      329.44      303.06     19.50 o 
   1  10   0       53.15       39.91      2.60 o 
   2  10   0       14.84       15.62      1.05 o 
   3  10   0      496.05      543.81     34.99 o 
   4  10   0        7.08        5.71      0.46 o 
   5  10   0       93.05       88.76      9.74 o 
   6  10   0        0.17       -0.08      1.24 o 
   7  10   0       56.72       63.01      3.71 o 
   8  10   0      129.24      140.62      5.51 o 
   9  10   0        7.74        9.05      1.55 o 
   1  11   0      260.75      281.77     18.14 o 
   2  11   0      495.99      534.72     34.40 o 
   3  11   0       31.55       34.42      2.27 o 
   4  11   0        0.08       -0.18      0.23 o 
   5  11   0        5.60        2.73      2.73 o 
   6  11   0      284.45      294.83     29.73 o 
   7  11   0       61.51       74.50      4.68 o 
   8  11   0       14.85       16.63      1.36 o 
   9  11   0        9.42        9.42      0.93 o 
   0  12   0      975.46      850.21     54.68 o 
   1  12   0       44.37       30.82      2.03 o 
   2  12   0       57.57       66.85      4.34 o 
   3  12   0       11.38       24.91      1.67 o 
   4  12   0        4.83        5.42      0.57 o 
   5  12   0       17.28       16.76      3.69 o 
   6  12   0       51.14       52.81      5.06 o 
   7  12   0       70.48       76.58      3.69 o 
   8  12   0       47.14       48.42      2.47 o 
   9  12   0        7.26        5.11      0.92 o 
   1  13   0       25.18       26.94      1.79 o 
   2  13   0      199.94      208.21     13.42 o 
   3  13   0       14.88       16.22      1.12 o 
   4  13   0       56.84       60.77      6.96 o 
   5  13   0        0.52        0.37      3.20 o 
   6  13   0        7.99        7.70      1.63 o 
   7  13   0       33.43       39.41      2.28 o 
   8  13   0        3.98        3.70      1.22 o 
   9  13   0        0.11        4.63      2.33 o 
   1  14   0       61.86       49.21      3.22 o 
   2  14   0      238.87      222.18     14.32 o 
   3  14   0        3.49        4.03      0.39 o 
   4  14   0       12.30       11.40      3.59 o 
   5  14   0       55.88       51.60      6.10 o 
   6  14   0        0.54        1.54      1.66 o 
   7  14   0       81.55       91.27      5.32 o 
   8  14   0        0.00        0.24      0.98 o 
   1  15   0       97.54       94.78      6.14 o 
   2  15   0        9.92       14.24      1.01 o 
   3  15   0        4.10        5.03      1.87 o 
   4  15   0        7.37        8.70      3.82 o 
   5  15   0        0.00       -1.95      1.69 o 
   6  15   0      124.40      121.76      6.11 o 
   7  15   0        3.86        3.49      1.40 o 
   8  15   0       29.35       28.17      2.33 o 
   2  16   0      152.19      167.57     10.83 o 
   3  16   0      495.16      609.54     59.78 o 
   4  16   0       12.68       10.44      2.12 o 
   5  16   0        0.11        2.04      1.66 o 
   6  16   0        7.06        3.65      1.51 o 
   7  16   0        0.30        1.15      1.12 o 
   1  17   0       19.47       17.84      2.47 o 
   2  17   0       18.93       15.42      1.80 o 
   3  17   0       19.70       22.40      3.72 o 
   4  17   0       25.36       24.35      2.21 o 
   5  17   0       11.01       10.03      1.69 o 
   6  17   0        0.72       -1.37      1.21 o 
   7  17   0        6.58        5.16      0.97 o 
   0  18   0      627.08      663.12     60.09 o 
   1  18   0        0.02       -0.89      0.45 o 
   2  18   0       24.05       14.11      2.82 o 
   3  18   0        0.31        0.74      1.74 o 
   4  18   0        0.01       -0.54      1.62 o 
   5  18   0       45.76       45.03      5.29 o 
   6  18   0       10.82        9.28      1.22 o 
   1  19   0       93.47       97.38      5.47 o 
   2  19   0       23.18       18.46      1.42 o 
   3  19   0        0.01        1.27      0.67 o 
   4  19   0        0.01        0.37      0.77 o 
   5  19   0        0.65        0.83      0.69 o 
   6  19   0        1.91        2.02      0.88 o 
   0  20   0      174.25      191.56     12.74 o 
   1  20   0        0.01        1.55      0.98 o 
   2  20   0       26.54       26.73      1.67 o 
   3  20   0       10.32       12.24      1.35 o 
   4  20   0        2.60        2.60      0.43 o 
   5  20   0        4.48        5.94      0.53 o 
   1  21   0        0.88        1.37      0.89 o 
   2  21   0        7.65        7.25      0.82 o 
   3  21   0        0.09        0.96      0.40 o 
   4  21   0        1.70        2.54      0.49 o 
   0  22   0        7.43        7.60      1.37 o 
   1  22   0        0.00        0.64      1.47 o 
   2  22   0        4.89        4.17      1.06 o 
   3  22   0        0.80        1.01      0.66 o 
 -11   1   1        2.14        1.06      0.75 o 
 -10   1   1       18.33       18.42      1.26 o 
  -9   1   1       54.40       42.65      2.24 o 
  -8   1   1       49.15       51.07      2.68 o 
  -7   1   1       43.12       36.74      3.69 o 
  -6   1   1       92.40      106.70      4.89 o 
  -5   1   1     1102.65     1125.32     47.75 o 
  -4   1   1      514.00      543.65     29.23 o 
  -3   1   1      322.25      346.34     18.64 o 
  -2   1   1    16205.18    18121.46   1369.07 o 
  -1   1   1        5.72        7.71      0.68 o 
   0   1   1      307.16      263.84     12.74 o 
   1   1   1      783.92      655.33     31.23 o 
   2   1   1       80.62       77.61     14.07 o 
   3   1   1     1274.35     1172.73     36.35 o 
   4   1   1        0.40        0.99      0.41 o 
   5   1   1       15.53       14.43      1.00 o 
   6   1   1      463.35      500.51     23.72 o 
   7   1   1       36.05       40.23      3.71 o 
   8   1   1        4.95        3.97      1.40 o 
   9   1   1       19.71       18.21      1.55 o 
  10   1   1        5.15        2.98      0.75 o 
 -11   2   1        7.30        2.90      0.75 o 
 -10   2   1        1.08        0.12      0.84 o 
  -9   2   1       40.75       35.77      1.99 o 
  -8   2   1      105.33       91.26      4.62 o 
  -7   2   1      231.70      262.34     18.57 o 
  -6   2   1      116.61      119.43      5.49 o 
  -5   2   1        1.74        3.77      0.80 o 
  -4   2   1      150.74      139.23      6.74 o 
  -3   2   1        2.28        5.13      0.81 o 
  -2   2   1     2260.10     2326.46    175.87 o 
  -1   2   1     5621.22     5896.46    445.51 o 
   0   2   1      851.34      642.13     39.59 o 
   1   2   1    12323.50    12506.12    597.61 o 
   2   2   1     1367.29     1236.14     76.47 o 
   3   2   1      405.48      365.39     14.44 o 
   4   2   1       13.57       11.67      0.79 o 
   5   2   1       58.39       60.87      3.08 o 
   6   2   1       21.79       25.96      1.54 o 
   7   2   1       16.27       15.96      1.61 o 
   8   2   1      115.77      120.78      5.63 o 
   9   2   1      233.69      252.44     11.38 o 
  10   2   1       29.72       31.50      1.86 o 
 -10   3   1       20.18       18.25      1.20 o 
  -9   3   1       13.76       12.66      1.27 o 
  -8   3   1       35.35       34.36      2.34 o 
  -7   3   1      164.69      173.26     14.99 o 
  -6   3   1       31.66       29.67      2.05 o 
  -5   3   1      981.69     1019.72     43.06 o 
  -4   3   1      285.76      266.74     16.08 o 
  -3   3   1      640.45      625.01     47.43 o 
  -2   3   1      650.26      637.88     48.34 o 
  -1   3   1        5.78        4.30      0.53 o 
   0   3   1     6063.78     5446.86    259.93 o 
   1   3   1    13964.79    14514.76    693.33 o 
   2   3   1      274.10      257.82     16.15 o 
   3   3   1      213.38      199.19      6.82 o 
   4   3   1       95.21       76.90      3.45 o 
   5   3   1      269.55      293.14     13.96 o 
   6   3   1      460.62      458.78     21.69 o 
   7   3   1        7.61        6.61      1.44 o 
   8   3   1      163.72      175.88      8.02 o 
   9   3   1        4.73        4.65      1.23 o 
  10   3   1        0.13        1.31      0.72 o 
 -10   4   1       12.76        8.79      0.96 o 
  -9   4   1       51.00       43.84      2.30 o 
  -8   4   1       87.97       84.73      4.32 o 
  -7   4   1      152.52      140.94      7.82 o 
  -6   4   1        5.37        5.60      1.19 o 
  -5   4   1      468.57      433.04     22.35 o 
  -4   4   1      119.40      100.81      6.42 o 
  -3   4   1      753.94      788.64     59.81 o 
  -2   4   1        0.76        1.31      0.53 o 
  -1   4   1     1182.77     1177.03     89.04 o 
   0   4   1      495.18      402.23     19.25 o 
   1   4   1      363.77      344.49     16.69 o 
   2   4   1     1186.40     1119.18     69.06 o 
   3   4   1      472.06      434.33     14.66 o 
   4   4   1        0.04        1.55      0.26 o 
   5   4   1      201.00      218.31     10.47 o 
   6   4   1       70.82       81.14     11.23 o 
   7   4   1       23.16       25.20      2.10 o 
   8   4   1      190.89      213.70      8.86 o 
   9   4   1        0.00       -0.14      1.14 o 
  10   4   1       26.41       24.06      2.13 o 
 -10   5   1        0.04        0.25      0.78 o 
  -9   5   1       53.58       53.26      3.90 o 
  -8   5   1      109.16       96.16      4.85 o 
  -7   5   1      338.28      379.25     16.96 o 
  -6   5   1        0.00        0.41      1.29 o 
  -5   5   1       66.97       60.99      4.90 o 
  -4   5   1       29.31       36.97      2.72 o 
  -3   5   1      259.18      225.00     17.29 o 
  -2   5   1      546.29      560.68     27.33 o 
  -1   5   1      298.10      257.70     15.95 o 
   0   5   1      775.01      717.50     76.03 o 
   1   5   1      722.47      663.62     32.10 o 
   2   5   1       18.14       18.28      1.83 o 
   3   5   1     1610.04     1693.11     75.57 o 
   4   5   1       19.03       35.99      1.96 o 
   5   5   1      169.85      175.62      8.45 o 
   6   5   1      189.18      190.80     22.35 o 
   7   5   1      131.48      152.08      6.46 o 
   8   5   1       30.77       34.20      2.10 o 
   9   5   1       14.49       14.79      1.22 o 
  10   5   1       16.03       19.12      1.93 o 
 -10   6   1       35.28       37.08      1.76 o 
  -9   6   1      149.15      143.56      6.05 o 
  -8   6   1        2.74        1.57      1.34 o 
  -7   6   1       94.25      114.26      5.48 o 
  -6   6   1       44.63       45.52      3.72 o 
  -5   6   1        2.71        5.36      1.41 o 
  -4   6   1      218.15      238.69     12.36 o 
  -3   6   1        1.01        2.81      0.81 o 
  -2   6   1       20.69       20.42      1.10 o 
  -1   6   1      106.77      103.94      6.54 o 
   0   6   1      322.69      282.93     30.17 o 
   1   6   1       60.39       53.09      4.52 o 
   2   6   1      408.54      367.95     14.30 o 
   3   6   1       21.66       22.04      1.07 o 
   4   6   1      208.28      208.88     10.30 o 
   5   6   1       47.69       51.19      4.34 o 
   6   6   1       36.81       45.34      4.90 o 
   7   6   1      129.59      137.38      6.66 o 
   8   6   1      106.98      117.10      5.19 o 
   9   6   1       51.62       56.71      2.58 o 
  10   6   1        0.25        1.09      0.66 o 
 -10   7   1        1.48        1.58      0.62 o 
  -9   7   1       10.28       12.63      1.20 o 
  -8   7   1       38.84       32.25      2.17 o 
  -7   7   1      113.14      114.01      5.56 o 
  -6   7   1        4.87        2.83      2.47 o 
  -5   7   1      194.53      185.49     11.60 o 
  -4   7   1       58.84       68.94      4.61 o 
  -3   7   1      153.98      176.38     10.74 o 
  -2   7   1        0.51        1.98      0.63 o 
  -1   7   1      182.07      157.95     13.21 o 
   0   7   1      148.02      137.36     14.89 o 
   1   7   1      112.16       97.34      4.87 o 
   2   7   1       60.77       57.68      3.24 o 
   3   7   1      202.62      225.47     12.54 o 
   4   7   1      432.61      516.09     33.21 o 
   5   7   1       67.88       69.91     10.81 o 
   6   7   1       37.74       41.07      6.08 o 
   7   7   1        7.34        9.44      1.83 o 
   8   7   1        3.01        3.33      1.31 o 
   9   7   1       41.22       45.18      2.78 o 
  10   7   1        0.00        0.22      0.59 o 
 -10   8   1        4.31        4.23      0.63 o 
  -9   8   1       46.55       45.15      2.12 o 
  -8   8   1        9.39        7.83      1.33 o 
  -7   8   1      256.56      267.28     14.23 o 
  -6   8   1        9.57        6.74      2.90 o 
  -5   8   1      349.94      350.01     37.28 o 
  -4   8   1      250.71      250.76     15.36 o 
  -3   8   1        3.68        2.80      0.63 o 
  -2   8   1     1552.59     1496.50     66.54 o 
  -1   8   1       11.30       12.36      2.10 o 
   0   8   1      585.57      558.21     35.00 o 
   1   8   1        2.39        1.31      0.48 o 
   2   8   1       45.50       44.46      2.54 o 
   3   8   1     1945.73     2114.72    115.51 o 
   4   8   1       66.33       75.40      4.89 o 
   5   8   1        2.69        4.49      1.17 o 
   6   8   1      135.63      136.98      5.71 o 
   7   8   1      120.55      124.35      6.16 o 
   8   8   1       91.79       95.73      4.84 o 
   9   8   1        0.33       -0.42      0.85 o 
  10   8   1        7.39        6.76      0.64 o 
 -10   9   1        2.02        2.50      0.77 o 
  -9   9   1        4.73        4.50      0.99 o 
  -8   9   1      155.83      162.09      8.88 o 
  -7   9   1        0.74        0.86      1.66 o 
  -6   9   1        3.06        3.17      1.68 o 
  -5   9   1       14.17       12.24      3.00 o 
  -4   9   1      431.58      432.28     22.83 o 
  -3   9   1      643.99      617.19     25.03 o 
  -2   9   1     2020.23     2044.63     81.61 o 
  -1   9   1        0.26        4.42      2.17 o 
   0   9   1      171.61      163.95     10.44 o 
   1   9   1      188.02      164.24      7.48 o 
   2   9   1      435.77      486.72     26.84 o 
   3   9   1      828.73      889.85     57.24 o 
   4   9   1       35.32       45.69      2.99 o 
   5   9   1        6.02        6.73      1.15 o 
   6   9   1       16.94       13.71      1.75 o 
   7   9   1       68.74       73.81      3.90 o 
   8   9   1        0.49       -0.83      1.21 o 
   9   9   1        5.48        5.95      0.82 o 
  -9  10   1       15.03       15.63      1.39 o 
  -8  10   1       82.44      103.82      5.84 o 
  -7  10   1      274.63      310.93     16.25 o 
  -6  10   1       15.23       14.38      1.92 o 
  -5  10   1       20.56       27.94      4.35 o 
  -4  10   1      547.65      510.60     46.63 o 
  -3  10   1       26.27       25.55      1.70 o 
  -2  10   1      207.33      195.64     10.93 o 
  -1  10   1      340.96      354.96     16.70 o 
   0  10   1      439.00      481.09     30.20 o 
   1  10   1       24.90       25.92      1.33 o 
   2  10   1        0.00       -0.29      0.14 o 
   3  10   1       69.97       92.49      5.99 o 
   4  10   1       84.69       92.42      5.99 o 
   5  10   1      148.44      158.66      9.93 o 
   6  10   1       12.87       16.09      1.74 o 
   7  10   1       56.16       51.16      3.00 o 
   8  10   1      165.63      199.91      8.43 o 
   9  10   1        1.89        2.44      0.71 o 
  -9  11   1       12.95       15.02      1.07 o 
  -8  11   1       43.78       55.04      3.32 o 
  -7  11   1        8.56       10.06      1.37 o 
  -6  11   1       76.02       90.75      5.37 o 
  -5  11   1       47.92       43.98      3.15 o 
  -4  11   1       66.02       61.02      7.02 o 
  -3  11   1      278.73      274.77     26.60 o 
  -2  11   1       47.33       45.90      2.71 o 
  -1  11   1       52.46       58.80      5.07 o 
   0  11   1      328.39      336.25     15.10 o 
   1  11   1      447.26      458.56     29.51 o 
   2  11   1       10.82        9.19      0.65 o 
   3  11   1        6.22        5.23      0.43 o 
   4  11   1        3.32        0.82      0.25 o 
   5  11   1        5.15        5.84      1.12 o 
   6  11   1       20.36       25.11      3.14 o 
   7  11   1       13.54       12.96      1.42 o 
   8  11   1        0.74        0.31      0.88 o 
   9  11   1        8.73        8.26      1.67 o 
  -9  12   1       53.14       62.87      3.42 o 
  -8  12   1       12.55       10.95      1.63 o 
  -7  12   1        1.39        4.44      1.56 o 
  -6  12   1      114.96      131.82      7.02 o 
  -5  12   1        0.40        1.40      1.09 o 
  -4  12   1       28.85       28.34      4.43 o 
  -3  12   1       16.55       16.61      3.31 o 
  -2  12   1       72.72       74.87      4.85 o 
   0  12   1        0.36        0.99      0.20 o 
   1  12   1       82.30       76.46      4.95 o 
   2  12   1       37.91       40.72      2.67 o 
   3  12   1      313.00      340.19     21.91 o 
   4  12   1       54.39       58.96      3.86 o 
   5  12   1      256.57      276.28     15.11 o 
   6  12   1       87.40       93.18      5.52 o 
   7  12   1      122.73      132.75      5.74 o 
   8  12   1       33.83       35.51      1.97 o 
   9  12   1        5.58        4.01      0.76 o 
  -9  13   1       10.59       10.18      2.29 o 
  -8  13   1        0.06       -0.92      1.28 o 
  -7  13   1      265.64      285.56     15.41 o 
  -6  13   1       44.38       44.84      3.06 o 
  -5  13   1        0.07       -0.14      1.10 o 
  -4  13   1       15.35       14.29      1.50 o 
  -3  13   1        2.01        1.90      3.10 o 
  -2  13   1      193.64      194.34     12.53 o 
  -1  13   1        2.24        1.10      0.25 o 
   0  13   1        7.52        5.83      0.47 o 
   1  13   1      201.74      199.55     12.86 o 
   2  13   1       10.86        7.17      0.56 o 
   3  13   1      190.71      193.36     12.47 o 
   4  13   1      162.03      175.42      7.90 o 
   5  13   1      221.51      214.78     11.82 o 
   6  13   1       20.25       22.02      2.56 o 
   7  13   1       59.70       55.80      3.68 o 
   8  13   1       56.86       59.00      3.48 o 
  -8  14   1       19.05       18.69      2.24 o 
  -7  14   1       50.18       60.28      4.02 o 
  -6  14   1        9.75       10.44      2.05 o 
  -5  14   1       75.09       71.58      4.76 o 
  -4  14   1       78.49       99.68      5.97 o 
  -3  14   1       29.96       40.03      2.45 o 
  -2  14   1        0.11       -0.54      0.27 o 
  -1  14   1        3.34        4.01      0.40 o 
   0  14   1       16.74       15.89      1.09 o 
   1  14   1       24.78       22.71      1.53 o 
   2  14   1       21.73       18.53      1.27 o 
   3  14   1       32.56       35.87      2.99 o 
   4  14   1       22.38       19.92      3.67 o 
   5  14   1        1.43       -0.53      1.67 o 
   6  14   1       17.23       16.26      1.99 o 
   7  14   1       28.81       32.46      2.28 o 
   8  14   1       14.61       12.03      1.16 o 
  -8  15   1        0.00       -1.01      0.82 o 
  -7  15   1       54.93       57.54      6.77 o 
  -6  15   1        6.03        4.68      1.91 o 
  -5  15   1      269.42      263.97     11.86 o 
  -4  15   1        2.16        1.60      1.23 o 
  -3  15   1       39.76       46.68      5.09 o 
  -2  15   1      264.27      252.63     12.87 o 
  -1  15   1        7.17        8.56      0.83 o 
   0  15   1       67.77       71.29      3.79 o 
   1  15   1      209.00      203.81      8.96 o 
   2  15   1       15.70       19.33      1.55 o 
   3  15   1       69.30       66.47      3.39 o 
   4  15   1       11.98        7.82      0.88 o 
   5  15   1       34.24       31.00      2.65 o 
   6  15   1      112.02      109.10      8.20 o 
   7  15   1        0.14        0.54      1.09 o 
   8  15   1       14.04       13.68      1.10 o 
  -7  16   1       16.39       15.65      1.41 o 
  -6  16   1       21.16       20.09      2.71 o 
  -5  16   1       69.87       77.00      7.68 o 
  -4  16   1       18.28       14.45      2.05 o 
  -3  16   1      226.08      228.41     11.72 o 
  -2  16   1       28.59       31.48      4.09 o 
  -1  16   1      613.44      606.43     26.62 o 
   0  16   1       29.37       27.71      1.98 o 
   1  16   1      602.83      624.82     24.64 o 
   2  16   1       40.69       40.94      2.19 o 
   3  16   1       58.49       61.46      3.15 o 
   4  16   1        7.31        6.68      1.70 o 
   5  16   1        0.06        0.42      1.57 o 
   6  16   1        4.33        2.09      1.32 o 
   7  16   1       10.28        9.76      1.18 o 
  -7  17   1        0.00        0.06      1.02 o 
  -6  17   1        6.38       10.06      1.63 o 
  -5  17   1        6.61        9.57      3.51 o 
  -4  17   1        0.04        0.76      2.50 o 
  -3  17   1      112.69      102.23      8.89 o 
  -2  17   1        1.99        3.01      1.05 o 
  -1  17   1       22.68       21.08      2.52 o 
   0  17   1      100.22       97.99      6.80 o 
   1  17   1      576.89      563.55     25.71 o 
   2  17   1       15.76       15.87      1.02 o 
   3  17   1      102.08       89.69      4.25 o 
   4  17   1        0.76        0.69      1.55 o 
   5  17   1        0.06       -0.17      1.47 o 
   6  17   1       14.89       16.00      2.08 o 
   7  17   1        1.48        1.08      0.78 o 
  -6  18   1        4.91        0.94      1.13 o 
  -5  18   1        4.25        3.84      0.68 o 
  -4  18   1       70.58       70.05      4.16 o 
  -3  18   1        1.97        5.30      1.55 o 
  -2  18   1      118.20      121.66      7.15 o 
  -1  18   1       56.85       52.11      3.46 o 
   0  18   1       16.14       11.87      2.60 o 
   1  18   1       13.73        4.63      2.05 o 
   2  18   1       56.97       54.00      2.74 o 
   3  18   1        5.44        3.77      1.60 o 
   4  18   1       30.77       33.34      3.22 o 
   5  18   1        6.72        5.57      1.36 o 
   6  18   1        3.78        4.02      0.96 o 
  -6  19   1        0.12        0.29      0.82 o 
  -5  19   1       28.72       28.11      3.55 o 
  -4  19   1        9.10        7.18      0.68 o 
  -3  19   1        8.67        6.20      0.77 o 
  -2  19   1        3.19        3.15      0.56 o 
  -1  19   1       17.26       21.75      1.86 o 
   0  19   1      115.85      130.92     12.06 o 
   1  19   1        4.12        2.26      1.58 o 
   2  19   1        0.74        0.98      1.45 o 
   3  19   1        7.86        5.25      1.53 o 
   4  19   1        2.03        1.53      1.36 o 
   5  19   1        1.54        1.93      1.00 o 
  -5  20   1        0.33        0.23      1.21 o 
  -4  20   1        0.15        2.08      1.30 o 
  -3  20   1       14.67       10.84      0.89 o 
  -2  20   1        0.00        1.63      0.49 o 
  -1  20   1        1.88        2.49      0.60 o 
   0  20   1        1.16        0.01      0.62 o 
   1  20   1       44.96       40.60      2.53 o 
   2  20   1        3.42        2.67      1.33 o 
   3  20   1        0.37        1.92      0.91 o 
   4  20   1        0.23       -0.35      0.66 o 
   5  20   1        0.12        0.37      0.35 o 
  -4  21   1        4.13        4.61      1.18 o 
  -3  21   1        6.83       10.14      2.97 o 
  -2  21   1       10.29        9.04      1.39 o 
  -1  21   1        0.44        0.30      0.96 o 
   0  21   1       40.51       34.18      2.10 o 
   1  21   1        5.51        2.00      0.84 o 
   2  21   1        2.18        0.80      0.44 o 
   3  21   1       64.20       79.62      3.48 o 
   4  21   1        0.40        0.96      0.38 o 
  -3  22   1        3.00        0.48      0.96 o 
  -2  22   1        1.78       -0.34      1.14 o 
  -1  22   1        2.92        5.84      2.72 o 
   0  22   1        4.11        4.02      0.84 o 
   1  22   1        0.07        0.30      0.54 o 
   2  22   1        0.00        0.55      0.75 o 
 -11   0   2        6.44        5.51      1.65 o 
 -10   0   2        0.01       -0.21      0.91 o 
  -9   0   2        1.30        1.14      1.16 o 
  -8   0   2        1.57        1.27      1.45 o 
  -7   0   2        1.11        0.54      1.75 o 
  -6   0   2       49.78       40.06      3.10 o 
  -5   0   2      490.32      636.44     38.19 o 
  -4   0   2       37.14       31.51      4.02 o 
  -3   0   2     1623.36     1671.38    126.43 o 
  -2   0   2    44677.11    52798.87   3258.01 o 
   0   0   2    12042.67    12227.78    760.91 o 
   1   0   2    34749.15    38426.04   4061.07 o 
   2   0   2      304.53      305.83     32.52 o 
   3   0   2     2954.32     2911.02    166.76 o 
   4   0   2     1604.84     1585.61     80.71 o 
   5   0   2        4.68        3.59      1.00 o 
   6   0   2       27.97       22.03      2.21 o 
   7   0   2      193.84      209.51      8.74 o 
   8   0   2      129.86      160.44     10.53 o 
   9   0   2      110.03      113.64      7.67 o 
  10   0   2       69.28       62.51      6.22 o 
 -11   1   2        6.68        6.01      1.04 o 
 -10   1   2        8.75        9.71      1.45 o 
  -9   1   2       69.71       61.76      2.45 o 
  -8   1   2       80.20       82.85      3.68 o 
  -7   1   2        2.83        4.14      1.29 o 
  -6   1   2        4.27        1.35      0.91 o 
  -5   1   2      208.80      223.76      9.65 o 
  -4   1   2      221.16      220.56      9.46 o 
  -3   1   2     3507.69     3791.06    202.63 o 
  -2   1   2       18.21       19.55      3.07 o 
  -1   1   2     8077.09     8056.70    382.32 o 
   0   1   2     6919.49     6758.91    327.67 o 
   1   1   2     3047.92     2851.24    163.54 o 
   2   1   2     1766.40     1779.67    101.87 o 
   3   1   2      390.53      357.66     13.64 o 
   4   1   2      599.15      591.36     20.24 o 
   5   1   2       34.60       39.16      2.37 o 
   6   1   2       25.82       28.54      1.88 o 
   7   1   2        7.33        7.41      0.79 o 
   8   1   2      128.63      150.69      7.03 o 
   9   1   2       13.21       19.40      1.49 o 
  10   1   2        1.79       -0.99      1.63 o 
 -11   2   2        3.83        3.16      0.97 o 
 -10   2   2        8.40        6.76      0.77 o 
  -9   2   2        5.38        4.54      0.90 o 
  -8   2   2       30.53       27.66      1.59 o 
  -7   2   2       23.52       31.00      4.22 o 
  -6   2   2      170.47      161.21      7.21 o 
  -5   2   2      626.42      655.30     27.68 o 
  -4   2   2      576.94      528.64     22.23 o 
  -3   2   2      770.60      741.64     56.20 o 
  -2   2   2      391.16      401.28     30.43 o 
  -1   2   2     6476.87     6159.79    248.45 o 
   0   2   2     2153.08     2151.32    103.61 o 
   1   2   2     1758.56     1672.13     65.84 o 
   2   2   2      350.25      313.26     18.16 o 
   3   2   2     1282.74     1234.05     45.98 o 
   4   2   2      165.98      171.74      6.57 o 
   5   2   2      129.55      139.64      6.19 o 
   6   2   2        5.21        7.24      1.88 o 
   7   2   2        6.82        7.70      0.67 o 
   8   2   2        2.58        3.98      1.24 o 
   9   2   2      112.34      124.60      5.87 o 
  10   2   2        4.99        3.57      1.36 o 
 -10   3   2       18.91       16.35      1.60 o 
  -9   3   2        4.28        4.94      0.93 o 
  -8   3   2      214.67      195.58      7.30 o 
  -7   3   2      175.18      182.47      7.63 o 
  -6   3   2        0.05        0.84      0.98 o 
  -5   3   2       36.05       35.43      1.88 o 
  -4   3   2      136.34      134.49      7.14 o 
  -3   3   2        0.89        2.06      0.71 o 
  -2   3   2     1114.77     1099.52     83.19 o 
  -1   3   2      740.84      696.56     43.37 o 
   0   3   2      962.58      895.28     43.19 o 
   1   3   2    11555.85    11727.58    461.40 o 
   2   3   2       51.27       38.88      2.50 o 
   3   3   2     1100.64     1043.75     39.01 o 
   4   3   2      115.37      109.74      3.66 o 
   5   3   2       93.15       86.41      3.91 o 
   6   3   2       41.03       40.44      2.50 o 
   7   3   2        5.51        5.33      0.83 o 
   8   3   2        3.34        3.57      1.22 o 
   9   3   2       90.81      103.62      5.01 o 
  10   3   2        1.61        2.69      1.12 o 
 -10   4   2       68.36       57.46      6.29 o 
  -9   4   2       36.85       25.92      1.54 o 
  -8   4   2        0.22        0.99      1.00 o 
  -7   4   2        7.55        7.42      1.04 o 
  -6   4   2      644.37      625.22     26.64 o 
  -5   4   2       46.49       66.72      3.20 o 
  -4   4   2       88.20       75.80      4.22 o 
  -3   4   2      912.79      913.71     69.24 o 
  -2   4   2       34.65       25.94      2.23 o 
  -1   4   2        0.02        0.37      0.42 o 
   0   4   2      996.45      962.54     46.40 o 
   1   4   2     1134.23     1098.18     68.55 o 
   2   4   2      591.77      569.38     24.42 o 
   3   4   2       52.47       46.59      1.82 o 
   4   4   2      100.29      105.41      3.99 o 
   5   4   2        8.46       10.12      1.80 o 
   6   4   2      841.91      884.37     41.73 o 
   7   4   2        7.72        7.87      0.70 o 
   8   4   2      133.19      157.24      7.19 o 
   9   4   2        6.44        4.46      0.96 o 
  10   4   2        0.46        2.27      1.19 o 
 -10   5   2       13.54       12.00      1.41 o 
  -9   5   2       15.19       13.76      1.86 o 
  -8   5   2       19.03       15.69      1.29 o 
  -7   5   2      553.31      555.92     17.37 o 
  -6   5   2       62.41       67.75      3.41 o 
  -5   5   2       24.97       29.03      2.10 o 
  -4   5   2      911.02      863.49     43.65 o 
  -3   5   2      338.98      338.59     25.83 o 
  -2   5   2       89.65       89.96      7.09 o 
  -1   5   2     1661.86     1511.96     93.75 o 
   0   5   2     1694.66     1462.10    118.95 o 
   1   5   2      849.86      831.03     52.22 o 
   2   5   2       84.99       89.63      4.69 o 
   3   5   2      583.96      606.60     27.09 o 
   4   5   2      148.89      153.98      6.97 o 
   5   5   2        0.10       -0.03      0.67 o 
   6   5   2       72.08       75.84      3.49 o 
   7   5   2       46.95       60.06      2.15 o 
   8   5   2      130.38      137.04      7.38 o 
   9   5   2       34.57       32.56      3.05 o 
  10   5   2        6.62        6.33      1.18 o 
 -10   6   2       24.80       17.07      1.55 o 
  -9   6   2       25.27       21.32      1.41 o 
  -8   6   2      111.77      120.95      5.04 o 
  -7   6   2      104.89      117.82      4.42 o 
  -6   6   2        6.56        6.05      1.29 o 
  -5   6   2        7.86       12.71      1.46 o 
  -4   6   2        2.87        0.82      0.88 o 
  -3   6   2        6.05        5.06      1.10 o 
  -2   6   2     1126.16     1266.23     78.15 o 
  -1   6   2      327.45      318.84     33.98 o 
   0   6   2       78.82       79.86      5.11 o 
   1   6   2     2992.44     3062.63    156.82 o 
   2   6   2        0.02        1.36      0.25 o 
   3   6   2        3.11        2.19      0.99 o 
   4   6   2      234.66      287.79     12.88 o 
   5   6   2       73.15       74.70      6.74 o 
   6   6   2       68.91       73.22      2.58 o 
   7   6   2       23.21       24.45      1.26 o 
   8   6   2        5.73        5.95      1.26 o 
   9   6   2      142.25      164.88      9.06 o 
  10   6   2        2.80        2.62      0.92 o 
 -10   7   2        2.15       -0.14      1.25 o 
  -9   7   2        0.98        0.52      0.81 o 
  -8   7   2        3.05        1.16      1.06 o 
  -7   7   2      985.34     1022.71     42.19 o 
  -6   7   2      117.18      119.29      6.28 o 
  -5   7   2       58.24       65.42      5.70 o 
  -4   7   2      152.82      149.69      8.00 o 
  -3   7   2        4.07        1.89      0.85 o 
  -2   7   2      398.91      395.06     20.53 o 
  -1   7   2     1358.84     1451.96     99.51 o 
   0   7   2       66.58       74.80      3.97 o 
   1   7   2     1805.55     1765.57     85.30 o 
   2   7   2       72.92       74.86      3.40 o 
   3   7   2      126.03      143.81      6.56 o 
   4   7   2      140.85      160.08      7.25 o 
   5   7   2       13.61       12.24      1.62 o 
   6   7   2       44.09       45.20      1.92 o 
   7   7   2        1.05        1.36      0.67 o 
   8   7   2       51.05       55.85      3.36 o 
   9   7   2        7.99        9.83      1.07 o 
 -10   8   2        0.13        0.94      1.13 o 
  -9   8   2        2.66        1.75      0.81 o 
  -8   8   2       12.19       13.50      1.31 o 
  -7   8   2       31.90       32.96      1.86 o 
  -6   8   2       64.56       78.50      4.80 o 
  -5   8   2       67.88       68.50      4.11 o 
  -4   8   2       13.12       15.94      1.53 o 
  -3   8   2       97.81      118.76      5.71 o 
  -2   8   2      518.39      497.93     28.02 o 
  -1   8   2       71.05       72.86      5.27 o 
   0   8   2      172.72      171.20      8.99 o 
   1   8   2      199.74      200.05     12.69 o 
   2   8   2      916.45      976.09     53.51 o 
   3   8   2      254.70      304.34     13.74 o 
   4   8   2      146.46      175.50     11.32 o 
   5   8   2        0.76        0.49      0.31 o 
   6   8   2        1.17        0.77      0.61 o 
   7   8   2       36.14       33.92      2.23 o 
   8   8   2        0.29        0.56      1.56 o 
   9   8   2        1.60        2.11      0.92 o 
 -10   9   2        6.58        6.93      1.24 o 
  -9   9   2        9.45        8.29      1.47 o 
  -8   9   2        3.93        2.85      1.02 o 
  -7   9   2        0.50        0.63      1.05 o 
  -6   9   2        0.63        1.53      1.17 o 
  -5   9   2       20.93       17.13      2.18 o 
  -4   9   2      116.33      121.37      6.11 o 
  -3   9   2       15.72       18.58      1.62 o 
  -2   9   2       16.85       17.26      1.63 o 
  -1   9   2       33.01       33.21      2.65 o 
   0   9   2      749.97      786.63     40.54 o 
   1   9   2      549.70      551.56     24.81 o 
   2   9   2       42.15       46.48      2.67 o 
   3   9   2       90.74       87.63      4.91 o 
   4   9   2      104.77      103.99      6.73 o 
   5   9   2       13.02       12.10      0.96 o 
   6   9   2      145.37      155.63      5.23 o 
   7   9   2        6.26        3.97      1.25 o 
   8   9   2       14.70       14.80      1.25 o 
   9   9   2        2.97        1.84      1.39 o 
  -9  10   2       24.06       26.44      2.00 o 
  -8  10   2       37.64       39.21      2.20 o 
  -7  10   2       27.33       27.17      2.21 o 
  -6  10   2       55.98       61.12      2.86 o 
  -5  10   2       31.49       31.46      4.81 o 
  -4  10   2       34.57       31.45      3.41 o 
  -3  10   2      194.08      186.92     14.20 o 
  -2  10   2       14.30        9.37      1.40 o 
  -1  10   2      174.20      202.11     14.13 o 
   0  10   2      163.34      173.35      9.22 o 
   1  10   2        0.01       -0.24      0.22 o 
   2  10   2       59.83       55.42      3.22 o 
   3  10   2       33.43       32.81      3.86 o 
   4  10   2       49.29       54.91      3.60 o 
   5  10   2        7.70        8.00      0.87 o 
   6  10   2      218.11      226.39      7.72 o 
   7  10   2      126.42      131.64      5.75 o 
   8  10   2        0.40        0.66      1.04 o 
   9  10   2       10.56        7.59      1.29 o 
  -9  11   2       59.17       65.95      5.61 o 
  -8  11   2       19.94       23.79      1.34 o 
  -7  11   2       96.21       96.64      4.11 o 
  -6  11   2      103.03      105.74      5.21 o 
  -5  11   2       25.56       28.66      2.28 o 
  -4  11   2       27.79       24.20      3.66 o 
  -3  11   2      126.33      139.33     10.66 o 
  -2  11   2       36.72       33.95      4.63 o 
  -1  11   2     1053.05     1121.87     57.81 o 
   0  11   2        0.06        1.62      1.35 o 
   1  11   2        6.40        7.28      0.72 o 
   2  11   2      128.01      143.51      8.04 o 
   3  11   2      105.83      115.42      7.47 o 
   4  11   2        7.48        6.83      1.35 o 
   5  11   2       63.74       69.33      2.34 o 
   6  11   2       82.19       78.47      3.21 o 
   7  11   2        3.98        4.25      1.26 o 
   8  11   2       10.18        9.20      1.19 o 
   9  11   2        0.42        0.53      0.92 o 
  -9  12   2       12.06        8.40      1.85 o 
  -8  12   2       10.17       10.68      1.14 o 
  -7  12   2       10.24       11.48      1.05 o 
  -6  12   2        0.74        0.65      1.40 o 
  -5  12   2        0.49        0.84      1.47 o 
  -4  12   2       23.10       27.18      2.53 o 
  -3  12   2      144.28      112.38     13.11 o 
  -2  12   2       41.79       52.27      9.88 o 
  -1  12   2        2.09        2.33      1.14 o 
   0  12   2       30.04       27.68      2.45 o 
   1  12   2      411.05      400.37     22.22 o 
   2  12   2        0.72       -0.48      0.24 o 
   3  12   2      282.15      326.31     21.02 o 
   4  12   2       16.76       17.48      0.93 o 
   5  12   2      120.60      126.76      4.78 o 
   6  12   2        6.97        6.32      1.41 o 
   7  12   2       12.46       10.47      1.38 o 
   8  12   2        7.27        6.17      1.24 o 
  -9  13   2       11.41       11.74      1.89 o 
  -8  13   2       29.23       37.34      2.19 o 
  -7  13   2      113.62      129.57      5.15 o 
  -6  13   2       14.40       12.76      1.22 o 
  -5  13   2       19.79       21.51      1.51 o 
  -4  13   2      205.14      204.40      7.93 o 
  -3  13   2       21.46       15.90      3.55 o 
  -2  13   2        0.59       -0.93      3.12 o 
  -1  13   2      253.01      232.97     16.23 o 
   0  13   2        8.79        8.45      0.74 o 
   1  13   2      109.32      104.60      6.77 o 
   2  13   2       49.66       39.50      2.61 o 
   3  13   2        5.41        7.22      1.30 o 
   4  13   2      227.06      245.45      9.74 o 
   5  13   2       10.32       10.76      1.14 o 
   6  13   2        1.78       -0.52      1.24 o 
   7  13   2        0.01        0.34      1.10 o 
   8  13   2        1.81        3.41      1.53 o 
  -8  14   2        1.51        1.67      1.79 o 
  -7  14   2        1.14        0.02      1.07 o 
  -6  14   2       64.62       77.35      3.37 o 
  -5  14   2      130.69      136.87      6.17 o 
  -4  14   2      123.47      146.61      6.54 o 
  -3  14   2        7.24        6.94      1.22 o 
  -2  14   2       57.22       49.91      3.42 o 
  -1  14   2       45.18       50.96      3.35 o 
   0  14   2      158.81      159.43     10.29 o 
   1  14   2      149.53      149.66      6.98 o 
   2  14   2        4.38        2.78      0.54 o 
   3  14   2       47.29       53.34      2.33 o 
   4  14   2        1.88        2.45      0.39 o 
   5  14   2        0.00       -1.86      1.37 o 
   6  14   2       22.91       21.84      1.96 o 
   7  14   2       19.36       15.75      1.61 o 
   8  14   2        1.59        2.07      1.15 o 
  -8  15   2       29.97       37.88      6.29 o 
  -7  15   2        0.01        0.85      1.05 o 
  -6  15   2        0.66        1.96      0.81 o 
  -5  15   2      110.52      118.03      5.29 o 
  -4  15   2       11.59       12.80      1.29 o 
  -3  15   2      106.71       99.61      4.32 o 
  -2  15   2        2.23        3.72      0.78 o 
  -1  15   2      134.94      125.95      4.41 o 
   0  15   2        2.21        2.00      0.50 o 
   1  15   2        4.60        6.19      1.04 o 
   2  15   2      127.57      135.37      4.96 o 
   3  15   2       72.54       72.16      2.97 o 
   4  15   2        4.71        7.89      0.72 o 
   5  15   2       11.13        6.76      1.43 o 
   6  15   2       47.31       38.68      2.70 o 
   7  15   2       21.05       18.55      2.81 o 
  -7  16   2        9.37       10.25      2.08 o 
  -6  16   2       20.13       19.97      2.09 o 
  -5  16   2       35.01       42.68      1.93 o 
  -4  16   2        0.03       -1.62      0.95 o 
  -3  16   2       34.85       32.70      1.85 o 
  -2  16   2       86.48       87.88      3.89 o 
  -1  16   2        4.87        4.34      0.35 o 
   0  16   2       32.37       31.87      1.67 o 
   1  16   2      783.94      783.51     27.34 o 
   2  16   2       61.99       68.03      2.67 o 
   3  16   2       14.14       13.84      0.73 o 
   4  16   2        3.03        0.44      0.33 o 
   5  16   2       20.93       16.57      1.70 o 
   6  16   2        0.60        0.44      1.00 o 
   7  16   2        0.01       -0.01      1.64 o 
  -7  17   2       15.12       12.11      2.12 o 
  -6  17   2       26.47       32.02      2.68 o 
  -5  17   2        2.55        1.37      1.40 o 
  -4  17   2      126.83      124.17      5.10 o 
  -3  17   2       12.79       16.92      1.06 o 
  -2  17   2       79.57       81.11      3.70 o 
  -1  17   2       94.97      100.94      3.56 o 
   0  17   2        7.94        7.04      0.97 o 
   1  17   2        5.54        5.83      0.72 o 
   2  17   2       10.97        8.47      0.55 o 
   3  17   2       10.02       11.11      1.13 o 
   4  17   2        8.90        9.97      1.32 o 
   5  17   2        6.59        4.53      1.82 o 
   6  17   2        2.34        1.15      1.19 o 
  -6  18   2        1.35        0.74      1.90 o 
  -5  18   2       66.74       61.54      4.05 o 
  -4  18   2       42.14       41.74      2.80 o 
  -3  18   2       13.32        9.20      0.72 o 
  -2  18   2       17.60       17.26      1.12 o 
  -1  18   2       40.11       39.37      2.18 o 
   0  18   2       27.92       36.54      1.52 o 
   1  18   2      195.78      209.02      7.39 o 
   2  18   2        0.45       -0.36      0.63 o 
   3  18   2       40.18       40.80      2.56 o 
   4  18   2        0.14       -0.15      0.93 o 
   5  18   2        3.86        4.55      1.26 o 
   6  18   2        0.01        0.22      0.90 o 
  -6  19   2        1.45        1.24      1.66 o 
  -5  19   2        4.68        5.52      2.10 o 
  -4  19   2        0.53        0.88      1.60 o 
  -3  19   2       10.36       10.33      1.85 o 
  -2  19   2       11.26       11.10      1.28 o 
  -1  19   2        0.00        0.70      1.14 o 
   0  19   2      194.21      198.20      9.27 o 
   1  19   2        6.51        6.36      1.14 o 
   2  19   2       57.39       60.00      3.26 o 
   3  19   2        0.08        1.41      0.99 o 
   4  19   2        2.00        1.80      1.12 o 
   5  19   2        0.25       -0.63      0.95 o 
  -5  20   2        5.35        3.05      2.64 o 
  -4  20   2        0.34        0.11      1.36 o 
  -3  20   2       16.96       13.05      2.27 o 
  -2  20   2       11.32        7.47      1.72 o 
  -1  20   2        7.69       11.26      2.19 o 
   0  20   2       10.84       10.69      2.08 o 
   1  20   2       36.06       36.41      2.42 o 
   2  20   2        0.53        0.48      1.20 o 
   3  20   2        0.84        0.42      1.09 o 
   4  20   2       11.94       18.59      1.91 o 
  -4  21   2        2.61        0.68      1.27 o 
  -3  21   2        3.78        3.86      2.07 o 
  -2  21   2        8.78        5.75      1.75 o 
  -1  21   2        0.71        0.19      1.63 o 
   0  21   2       19.34       18.60      2.73 o 
   1  21   2       32.61       32.43      2.43 o 
   2  21   2        2.15        3.34      0.80 o 
   3  21   2        5.82        6.34      0.66 o 
  -2  22   2        4.11        3.10      1.41 o 
  -1  22   2        2.38        1.75      1.42 o 
   0  22   2       10.04        7.89      1.93 o 
   1  22   2        5.33        5.06      0.74 o 
   2  22   2        7.28        7.08      1.00 o 
 -10   1   3        1.66        2.89      1.08 o 
  -9   1   3       33.30       31.26      2.14 o 
  -8   1   3       31.59       34.02      1.41 o 
  -7   1   3       48.05       55.53      1.87 o 
  -6   1   3        8.25       10.58      1.11 o 
  -5   1   3        1.70        2.77      0.72 o 
  -4   1   3     3294.50     3418.19    143.32 o 
  -3   1   3      780.73      839.22     39.22 o 
  -2   1   3     3853.44     3526.72    263.44 o 
  -1   1   3      461.84      401.34     21.97 o 
   0   1   3       22.24       30.61      2.11 o 
   1   1   3     1261.72     1255.30     72.25 o 
   2   1   3      722.18      807.61     46.18 o 
   3   1   3        2.23       39.05      3.01 o 
   4   1   3      236.43      242.16      9.98 o 
   5   1   3        0.78        0.58      0.63 o 
   6   1   3       34.23       34.16      1.23 o 
   7   1   3       14.14       12.24      1.04 o 
   8   1   3        1.17        0.78      0.56 o 
   9   1   3        4.86        2.96      1.62 o 
 -10   2   3        0.35        0.19      1.04 o 
  -9   2   3        3.43        0.27      1.31 o 
  -8   2   3       70.21       62.48      2.26 o 
  -7   2   3        8.65        7.59      0.75 o 
  -6   2   3       63.72       66.13      3.23 o 
  -5   2   3       20.67       19.87      1.29 o 
  -4   2   3     2270.96     2458.65    103.19 o 
  -3   2   3     1224.79     1299.46     60.36 o 
  -2   2   3      135.40      145.83      5.26 o 
  -1   2   3      117.14       89.41      4.00 o 
   0   2   3        2.64        5.33      1.10 o 
   1   2   3       39.95       33.47      2.11 o 
   2   2   3      695.17      687.19     29.25 o 
   3   2   3        3.68       29.10      3.83 o 
   4   2   3        7.68        8.15      0.72 o 
   5   2   3       78.62       66.61      2.70 o 
   6   2   3       77.95       82.49      3.63 o 
   7   2   3      135.48      145.18      4.17 o 
   8   2   3       27.47       31.40      2.67 o 
   9   2   3       51.75       52.74      3.62 o 
 -10   3   3        5.33        2.72      1.06 o 
  -9   3   3       50.12       42.43      2.49 o 
  -8   3   3       17.55       12.77      1.03 o 
  -7   3   3       33.67       44.91      3.79 o 
  -6   3   3        2.05        1.58      0.99 o 
  -5   3   3      305.28      336.78     14.43 o 
  -4   3   3      825.00      902.41     38.12 o 
  -3   3   3       51.79       88.69      4.77 o 
  -2   3   3      177.48      229.62     12.35 o 
  -1   3   3      206.43      221.76     12.07 o 
   0   3   3       70.67       68.01      3.39 o 
   1   3   3     2735.85     2765.29    108.78 o 
   2   3   3     2245.18     2180.23     93.36 o 
   3   3   3      343.06      384.99     21.92 o 
   4   3   3      310.86      318.49     12.28 o 
   5   3   3        0.24        1.07      0.63 o 
   6   3   3       81.36       77.74      2.90 o 
   7   3   3      184.50      185.91      6.10 o 
   8   3   3        1.92        1.97      0.63 o 
   9   3   3        5.93        5.26      1.89 o 
 -10   4   3       30.19       25.20      1.81 o 
  -9   4   3       93.12       74.17      4.28 o 
  -8   4   3       12.40       10.19      0.92 o 
  -7   4   3       51.21       53.56      1.86 o 
  -6   4   3      297.78      283.38     12.97 o 
  -5   4   3       24.70       21.91      1.42 o 
  -4   4   3       97.47       99.85      5.41 o 
  -3   4   3      768.24      820.21     42.59 o 
  -2   4   3        5.98       19.58      1.50 o 
  -1   4   3      110.78      132.18      6.48 o 
   0   4   3        6.29       11.49      1.64 o 
   1   4   3     1063.25     1077.47     55.30 o 
   2   4   3      554.90      558.56     23.85 o 
   3   4   3       54.75       61.44      2.42 o 
   4   4   3      271.97      264.28     12.36 o 
   5   4   3       45.57       50.80      2.46 o 
   6   4   3       29.82       29.29      1.14 o 
   7   4   3       31.10       30.23      1.89 o 
   8   4   3       61.09       62.57      3.68 o 
   9   4   3       20.10       24.10      2.38 o 
 -10   5   3        8.30        8.31      1.18 o 
  -9   5   3      175.47      151.01      7.86 o 
  -8   5   3       28.80       25.21      1.37 o 
  -7   5   3      133.25      136.03      4.56 o 
  -6   5   3        8.82        4.78      1.25 o 
  -5   5   3       20.05       26.84      1.61 o 
  -4   5   3      221.86      235.34     12.19 o 
  -3   5   3      170.83      209.12     10.87 o 
  -2   5   3      315.44      303.08     36.49 o 
  -1   5   3        2.60       12.00      5.55 o 
   0   5   3       70.01       58.73      3.24 o 
   1   5   3      568.56      584.55     29.87 o 
   2   5   3     2377.42     2521.62    138.95 o 
   3   5   3      102.93      102.09      4.76 o 
   4   5   3      812.46      813.61     36.35 o 
   5   5   3        2.03        0.15      0.83 o 
   6   5   3        1.35        3.59      0.72 o 
   7   5   3      110.72      118.50      4.11 o 
   8   5   3       12.47       15.61      2.33 o 
   9   5   3        8.73       11.12      1.56 o 
 -10   6   3       15.78       13.74      1.54 o 
  -9   6   3       17.83       15.66      2.03 o 
  -8   6   3       26.00       25.24      1.32 o 
  -7   6   3        8.67        9.74      0.85 o 
  -6   6   3       51.35       63.81      5.43 o 
  -5   6   3      141.14      167.66      9.00 o 
  -4   6   3      217.17      217.30     11.32 o 
  -3   6   3       30.37       30.18      3.58 o 
  -2   6   3      142.59      144.36     10.60 o 
  -1   6   3       68.40       61.48      3.01 o 
   0   6   3        1.03        2.23      1.22 o 
   1   6   3      174.22      178.40      9.50 o 
   2   6   3      221.68      205.42     11.35 o 
   3   6   3       25.67       31.68      1.55 o 
   4   6   3      163.41      171.73      7.87 o 
   5   6   3      107.56      106.53      7.01 o 
   6   6   3      126.38      117.42      3.43 o 
   7   6   3       96.99      104.90      3.51 o 
   8   6   3       21.18       19.25      1.72 o 
   9   6   3        0.00        0.54      1.11 o 
 -10   7   3        0.30       -0.64      0.95 o 
  -9   7   3        8.19        8.03      2.10 o 
  -8   7   3        0.40        2.26      0.99 o 
  -7   7   3       14.59       14.95      1.37 o 
  -6   7   3       68.07       70.21      2.56 o 
  -5   7   3       61.03       70.83      4.19 o 
  -4   7   3       32.79       26.99      1.97 o 
  -3   7   3       26.22       29.95      1.79 o 
  -2   7   3      185.85      171.59     12.56 o 
  -1   7   3     1012.10     1131.88     57.74 o 
   0   7   3      160.69      178.01      9.41 o 
   1   7   3        3.66        3.29      1.01 o 
   2   7   3      216.83      236.19     10.84 o 
   3   7   3       29.88       21.26      1.12 o 
   4   7   3       43.22       42.71      2.08 o 
   5   7   3       93.64      104.02      4.25 o 
   6   7   3        0.70        0.27      0.58 o 
   7   7   3      141.87      147.64      5.83 o 
   8   7   3        2.09        2.98      1.45 o 
   9   7   3        3.26        1.24      1.06 o 
 -10   8   3        0.72        0.21      0.94 o 
  -9   8   3        7.40        4.48      1.40 o 
  -8   8   3       10.02       12.85      1.58 o 
  -7   8   3      114.72      111.68      3.79 o 
  -6   8   3      774.81      812.06     25.85 o 
  -5   8   3        9.90       10.99      1.63 o 
  -4   8   3       29.70       32.67      2.02 o 
  -3   8   3      356.09      364.18     21.28 o 
  -2   8   3        1.37        8.60      1.01 o 
  -1   8   3       30.20       26.21      1.71 o 
   0   8   3      141.98      163.26      8.62 o 
   1   8   3      603.61      639.41     40.11 o 
   2   8   3      148.48      161.19      7.46 o 
   3   8   3       94.90      100.73      4.67 o 
   4   8   3      122.13      123.73      5.59 o 
   5   8   3       52.99       63.44      4.11 o 
   6   8   3       13.39       14.01      0.92 o 
   7   8   3        3.68        3.58      0.58 o 
   8   8   3       15.96       17.81      2.80 o 
   9   8   3        0.01        0.42      1.37 o 
 -10   9   3        1.81        3.41      0.95 o 
  -9   9   3        0.95        0.40      1.39 o 
  -8   9   3        8.30        8.84      1.90 o 
  -7   9   3      238.96      242.44      8.22 o 
  -6   9   3       73.70       75.04      2.62 o 
  -5   9   3        2.23        3.20      1.86 o 
  -4   9   3       73.78       83.02      6.68 o 
  -3   9   3      120.61      124.08      7.24 o 
  -2   9   3      553.29      573.36     39.40 o 
  -1   9   3      932.65     1067.30     54.63 o 
   0   9   3      293.02      343.97     17.99 o 
   1   9   3       62.22       60.48      4.29 o 
   2   9   3      190.57      225.71     12.54 o 
   3   9   3        0.02        1.31      1.37 o 
   4   9   3       78.76       80.51      4.66 o 
   5   9   3        0.01        2.38      0.71 o 
   6   9   3        6.57        8.49      0.75 o 
   7   9   3      178.42      171.81      6.94 o 
   8   9   3        2.29        2.31      1.35 o 
   9   9   3        0.76        1.14      1.37 o 
  -9  10   3        0.97        1.79      0.73 o 
  -8  10   3       22.59       23.94      2.42 o 
  -7  10   3       36.40       42.35      2.09 o 
  -6  10   3      902.00      926.71     31.06 o 
  -5  10   3       30.87       36.19      1.57 o 
  -4  10   3       38.36       37.97      2.85 o 
  -3  10   3        3.76        1.85      1.27 o 
  -2  10   3      183.42      178.44     14.22 o 
  -1  10   3      835.50      915.05     46.88 o 
   0  10   3       38.66       52.18      3.13 o 
   1  10   3        4.42        7.50      0.79 o 
   2  10   3        6.90        7.29      0.98 o 
   3  10   3        0.01        0.38      1.43 o 
   4  10   3      137.89      142.60      4.53 o 
   5  10   3        0.08       11.13      1.67 o 
   6  10   3       81.81       79.85      3.25 o 
   7  10   3        0.50        0.06      1.34 o 
   8  10   3       12.55       12.26      2.25 o 
  -9  11   3        0.32       -0.13      1.32 o 
  -8  11   3        5.59        4.41      1.73 o 
  -7  11   3       31.32       35.21      1.81 o 
  -6  11   3      129.99      139.28      4.94 o 
  -5  11   3       30.01       36.36      1.57 o 
  -4  11   3        2.21        2.27      1.12 o 
  -3  11   3        5.00        2.72      1.45 o 
  -2  11   3       75.50       68.56      4.04 o 
  -1  11   3      653.46      682.45     35.23 o 
   0  11   3       73.29       81.37      5.77 o 
   1  11   3      206.44      230.81     10.61 o 
   2  11   3        0.07       -0.33      0.22 o 
   3  11   3       87.74       91.07      5.13 o 
   4  11   3      237.32      229.00      7.01 o 
   5  11   3      180.99      184.22      6.80 o 
   6  11   3        5.32        4.46      0.75 o 
   7  11   3       42.95       43.42      3.47 o 
   8  11   3        3.92        4.52      1.51 o 
  -9  12   3        1.51        3.36      1.30 o 
  -8  12   3        3.31        3.84      0.87 o 
  -7  12   3        2.12        3.45      1.53 o 
  -6  12   3        7.43        7.33      1.10 o 
  -5  12   3       61.62       67.56      2.82 o 
  -4  12   3        3.41       10.24      1.00 o 
  -3  12   3      100.17      122.92      7.17 o 
  -2  12   3       39.19       49.98      3.16 o 
  -1  12   3       21.86       23.87      1.92 o 
   0  12   3       70.42       60.72      4.59 o 
   1  12   3      432.92      448.92     24.91 o 
   2  12   3      176.95      159.35      7.79 o 
   3  12   3      224.29      240.32      7.70 o 
   4  12   3      271.93      286.46      8.85 o 
   5  12   3       75.35       69.91      3.03 o 
   6  12   3       11.13        9.46      0.88 o 
   7  12   3        8.07        7.62      1.71 o 
   8  12   3        0.81        1.32      1.45 o 
  -8  13   3        5.86        3.19      0.75 o 
  -7  13   3        0.93        2.40      0.89 o 
  -6  13   3       45.42       51.60      2.16 o 
  -5  13   3       28.04       30.55      2.09 o 
  -4  13   3       21.51       21.06      1.46 o 
  -3  13   3        0.00        3.41      0.42 o 
  -2  13   3       51.63       54.01      1.99 o 
  -1  13   3       55.12       48.28      3.99 o 
   0  13   3       13.81       12.49      1.76 o 
   1  13   3        1.50        4.87      0.66 o 
   2  13   3      368.14      343.42     11.21 o 
   3  13   3        9.49       10.09      0.63 o 
   4  13   3       26.98       28.78      1.72 o 
   5  13   3       41.85       39.69      3.30 o 
   6  13   3       43.05       39.86      3.48 o 
   7  13   3        1.14       -0.45      1.17 o 
  -8  14   3        9.64       12.43      1.91 o 
  -7  14   3        1.85        1.22      1.33 o 
  -6  14   3      118.74      121.50      5.98 o 
  -5  14   3        1.17        3.02      0.99 o 
  -4  14   3       28.10       27.97      1.77 o 
  -3  14   3       41.38       47.81      2.37 o 
  -2  14   3       51.80       55.03      2.02 o 
  -1  14   3      253.14      256.21     10.40 o 
   0  14   3       11.20       16.08      1.12 o 
   1  14   3       66.58       63.68      2.19 o 
   2  14   3        3.54        2.44      0.75 o 
   3  14   3        0.05       -0.95      0.70 o 
   4  14   3      159.52      156.72      6.62 o 
   5  14   3        0.49        1.66      0.89 o 
   6  14   3        1.99        2.24      1.27 o 
   7  14   3        0.15        1.03      1.11 o 
  -8  15   3        0.65        0.86      1.31 o 
  -7  15   3        0.25       -0.03      0.71 o 
  -6  15   3       30.27       29.84      2.61 o 
  -5  15   3       52.31       60.04      2.86 o 
  -4  15   3      266.29      252.90     10.59 o 
  -3  15   3        1.69        3.17      0.97 o 
  -2  15   3        0.35        0.99      0.81 o 
  -1  15   3      119.38      118.10      3.78 o 
   0  15   3        0.39        1.64      0.37 o 
   1  15   3       48.19       46.84      1.79 o 
   2  15   3      114.00      114.15      4.02 o 
   3  15   3       17.72       13.52      1.00 o 
   4  15   3       65.10       62.80      3.37 o 
   5  15   3        7.96        7.15      1.46 o 
   6  15   3        7.56        9.47      1.81 o 
   7  15   3        0.01        0.33      1.71 o 
  -7  16   3       17.01       21.62      3.15 o 
  -6  16   3        2.98        3.20      0.83 o 
  -5  16   3        1.43        0.25      1.10 o 
  -4  16   3      232.02      219.19     10.41 o 
  -3  16   3      152.75      159.26      7.75 o 
  -2  16   3        3.43        3.84      0.45 o 
  -1  16   3       22.96       25.38      1.47 o 
   0  16   3        7.88        8.68      1.43 o 
   1  16   3        2.83        2.85      0.68 o 
   2  16   3       85.40       85.51      3.02 o 
   3  16   3       10.79       12.01      0.97 o 
   4  16   3        1.67        2.03      0.83 o 
   5  16   3        6.28        5.54      1.62 o 
   6  16   3        1.06        1.88      0.88 o 
  -7  17   3        2.91        2.15      1.36 o 
  -6  17   3        6.65       13.23      7.55 o 
  -5  17   3       21.65       25.30      2.80 o 
  -4  17   3       60.88       57.32      5.04 o 
  -3  17   3       13.40        9.92      1.27 o 
  -2  17   3       43.10       38.70      1.70 o 
  -1  17   3      215.26      202.04      7.77 o 
   0  17   3       28.87       30.43      1.31 o 
   1  17   3      279.81      280.10      9.97 o 
   2  17   3        6.16        7.28      0.51 o 
   3  17   3       12.77       12.43      1.09 o 
   4  17   3       22.77       24.76      1.62 o 
   5  17   3        0.80        0.18      2.22 o 
   6  17   3        4.11        4.05      0.81 o 
  -6  18   3       43.54       49.15      5.80 o 
  -5  18   3        0.01        0.37      1.69 o 
  -4  18   3        0.03        1.06      0.94 o 
  -3  18   3        4.11        4.80      0.89 o 
  -2  18   3        4.61        3.77      0.93 o 
  -1  18   3        0.40        3.74      1.33 o 
   0  18   3       20.62       19.54      1.46 o 
   1  18   3        1.17        3.66      0.82 o 
   2  18   3       11.40        9.93      1.09 o 
   3  18   3        5.91        3.40      1.06 o 
   4  18   3        2.73        2.23      1.14 o 
   5  18   3        0.04        0.15      0.89 o 
  -5  19   3       11.47        7.95      1.77 o 
  -4  19   3        8.19        8.92      2.92 o 
  -3  19   3        0.90        2.14      0.85 o 
  -2  19   3       43.11       44.84      2.99 o 
  -1  19   3       45.30       42.90      2.53 o 
   0  19   3       23.74       26.88      1.84 o 
   1  19   3        9.00        9.63      1.26 o 
   2  19   3        0.04       -0.56      0.99 o 
   3  19   3        5.74        7.13      1.37 o 
   4  19   3        9.86       10.39      1.25 o 
  -4  20   3        5.89        2.88      1.64 o 
  -3  20   3        7.77        7.01      2.94 o 
  -2  20   3        2.82        1.36      2.53 o 
  -1  20   3        5.88        7.69      2.85 o 
   0  20   3        0.04       -0.49      2.42 o 
   1  20   3       33.95       40.53      5.30 o 
   2  20   3       37.02       42.58      2.98 o 
   3  20   3       12.38       10.90      2.34 o 
  -3  21   3        1.80        0.19      2.20 o 
  -2  21   3        3.12        2.21      2.24 o 
  -1  21   3        1.77        4.12      2.53 o 
   0  21   3       12.86       17.64      3.24 o 
   1  21   3        4.19        2.79      2.18 o 
   2  21   3        0.16        0.89      2.05 o 
 -10   0   4       24.80       25.98      6.39 o 
  -9   0   4       29.42       24.84      2.00 o 
  -8   0   4       87.88       79.95      4.59 o 
  -7   0   4       11.81       11.11      1.27 o 
  -6   0   4      213.01      212.37     13.01 o 
  -5   0   4     1023.27     1046.15     62.51 o 
  -4   0   4     1567.39     1564.80     93.30 o 
  -3   0   4        2.76       13.85      2.78 o 
  -2   0   4      186.43      181.05     11.30 o 
  -1   0   4       90.94       80.83      6.65 o 
   2   0   4     2215.77     2528.40    172.01 o 
   3   0   4      494.70      483.40     33.13 o 
   4   0   4       82.05       69.95      5.33 o 
   5   0   4      253.72      246.21     16.71 o 
   6   0   4       85.50       82.15      3.90 o 
   7   0   4       24.95       24.31      2.82 o 
   8   0   4        0.39       -0.14      0.83 o 
   9   0   4        0.37       -0.31      1.70 o 
 -10   1   4       36.87       31.00      4.36 o 
  -9   1   4       10.65        8.64      1.01 o 
  -8   1   4      123.56      110.04      4.23 o 
  -7   1   4       49.92       53.85      2.17 o 
  -6   1   4      220.26      227.46      9.86 o 
  -5   1   4     1027.38     1023.63     43.22 o 
  -4   1   4       29.84       35.82      2.14 o 
  -3   1   4     3273.89     3212.81    219.88 o 
  -2   1   4      116.87      113.64      5.68 o 
  -1   1   4       25.29       23.48      1.69 o 
   0   1   4        2.00        6.16      1.82 o 
   1   1   4        0.05        0.26      0.44 o 
   2   1   4     1114.71     1216.86     69.96 o 
   3   1   4      154.75      161.49      8.05 o 
   4   1   4        0.88        1.12      0.90 o 
   5   1   4        1.65        0.14      0.77 o 
   6   1   4        8.25        5.78      0.68 o 
   7   1   4       36.21       33.60      1.63 o 
   8   1   4       10.45        7.76      0.75 o 
   9   1   4       82.28       84.54      9.01 o 
 -10   2   4        1.25        0.58      0.85 o 
  -9   2   4       21.11       19.71      1.16 o 
  -8   2   4      140.48      129.85      4.95 o 
  -7   2   4       11.23        9.59      0.93 o 
  -6   2   4       79.55       70.26      5.82 o 
  -5   2   4      147.20      148.63      6.43 o 
  -4   2   4        2.26        3.29      1.36 o 
  -3   2   4     2452.79     2497.06    170.99 o 
  -2   2   4       37.97       37.61      2.81 o 
  -1   2   4      274.38      259.82     20.18 o 
   0   2   4        7.88       13.36      1.82 o 
   1   2   4      416.25      429.20     20.85 o 
   2   2   4      576.16      557.41     32.18 o 
   3   2   4      191.58      209.88      9.22 o 
   4   2   4       51.66       46.24      2.22 o 
   5   2   4       23.81       24.69      1.45 o 
   6   2   4       53.13       42.94      1.97 o 
   7   2   4       16.82       15.70      1.63 o 
   8   2   4        0.01        0.19      0.60 o 
   9   2   4        0.11        0.70      1.37 o 
 -10   3   4        0.96       -0.38      1.51 o 
  -9   3   4        4.35        1.89      0.80 o 
  -8   3   4       56.02       52.37      2.36 o 
  -7   3   4       57.54       67.55      2.87 o 
  -6   3   4       29.82       25.09      3.12 o 
  -5   3   4       64.32       69.77      3.28 o 
  -4   3   4      188.48      182.13      7.73 o 
  -3   3   4      207.77      249.18     17.53 o 
  -2   3   4      133.07      141.40      8.25 o 
  -1   3   4      292.56      290.45     13.25 o 
   0   3   4       49.61       58.59      3.25 o 
   1   3   4     1377.00     1449.54     69.53 o 
   2   3   4     1167.50     1154.92     66.10 o 
   3   3   4       39.17       38.84      2.59 o 
   4   3   4       14.37       10.04      0.96 o 
   5   3   4      322.30      324.84      8.50 o 
   6   3   4        4.53        3.32      0.62 o 
   7   3   4       68.92       63.48      4.06 o 
   8   3   4        0.07        0.43      0.57 o 
   9   3   4        5.21        6.28      1.44 o 
  -9   4   4        0.43        0.18      0.81 o 
  -8   4   4       67.08       59.62      2.40 o 
  -7   4   4       14.23       13.32      1.18 o 
  -6   4   4        5.58        3.42      0.98 o 
  -5   4   4      132.27      126.27      5.62 o 
  -4   4   4       69.69       83.58      4.32 o 
  -3   4   4      593.76      574.40     29.12 o 
  -2   4   4      225.78      229.77     12.32 o 
  -1   4   4      204.70      216.56     10.11 o 
   0   4   4      170.09      171.10      9.07 o 
   1   4   4      493.71      474.83     32.58 o 
   2   4   4      123.36      121.47      5.70 o 
   3   4   4      371.98      350.29     20.25 o 
   4   4   4      294.71      272.72     10.66 o 
   5   4   4       18.68       23.65      1.03 o 
   6   4   4       24.09       23.73      0.99 o 
   7   4   4        0.11       -0.11      0.61 o 
   8   4   4       11.35       13.16      0.91 o 
   9   4   4        0.19        0.87      1.32 o 
  -9   5   4        8.38        8.86      0.95 o 
  -8   5   4       39.49       35.53      2.19 o 
  -7   5   4       64.76       62.94      2.78 o 
  -6   5   4      125.43      124.65      4.98 o 
  -5   5   4       55.76       44.79      2.32 o 
  -4   5   4       65.86       64.82      3.02 o 
  -3   5   4       31.69       32.53      4.04 o 
  -2   5   4        0.53        0.22      0.83 o 
  -1   5   4      212.59      210.05      9.63 o 
   0   5   4     1539.88     1522.77     78.00 o 
   1   5   4        7.31        8.22      1.05 o 
   2   5   4     1246.20     1280.55     70.35 o 
   3   5   4      310.14      320.43     34.08 o 
   4   5   4      492.72      487.17     30.46 o 
   5   5   4      266.19      251.30      5.89 o 
   6   5   4      284.26      260.90      7.36 o 
   7   5   4        4.55        4.50      0.69 o 
   8   5   4        8.22        7.65      1.82 o 
   9   5   4        0.07       -0.30      1.22 o 
  -9   6   4        0.00       -0.34      1.13 o 
  -8   6   4      101.64       87.94      4.84 o 
  -7   6   4      248.10      253.02      9.33 o 
  -6   6   4        2.40        5.14      1.01 o 
  -5   6   4       36.22       34.53      2.30 o 
  -4   6   4      128.38      149.90      8.91 o 
  -3   6   4       10.98       11.70      1.75 o 
  -2   6   4       31.35       35.76      2.01 o 
  -1   6   4       18.71       12.94      1.15 o 
   0   6   4      167.26      179.70      9.56 o 
   1   6   4       99.13      102.62      6.76 o 
   2   6   4     1196.02     1193.15     65.48 o 
   3   6   4        3.61        3.28      0.39 o 
   4   6   4       66.76       68.07      4.64 o 
   5   6   4      176.42      159.63      4.20 o 
   6   6   4       35.31       36.22      1.86 o 
   7   6   4       29.02       29.40      1.66 o 
   8   6   4       35.21       41.72      3.13 o 
  -9   7   4        8.19        3.93      1.25 o 
  -8   7   4        4.63        3.19      0.81 o 
  -7   7   4      124.38      140.81      5.59 o 
  -6   7   4      654.95      634.35     23.53 o 
  -5   7   4      291.87      307.26     18.54 o 
  -4   7   4       28.56       29.37      3.82 o 
  -3   7   4       16.23       21.56      3.11 o 
  -2   7   4        0.09       -0.42      0.73 o 
  -1   7   4     1378.81     1632.50     94.04 o 
   0   7   4      870.95      944.32     48.05 o 
   1   7   4      724.12      813.69     51.47 o 
   2   7   4       23.72       18.86      1.17 o 
   3   7   4      174.70      193.55      8.51 o 
   4   7   4       17.79       19.03      1.34 o 
   5   7   4       34.58       33.05      1.46 o 
   6   7   4       28.84       27.78      1.45 o 
   7   7   4        7.86        6.45      0.72 o 
   8   7   4        8.43        6.69      1.62 o 
  -9   8   4        1.66        0.56      1.10 o 
  -8   8   4       44.63       41.63      1.86 o 
  -7   8   4       84.45       85.50      3.54 o 
  -6   8   4       53.47       65.33      2.99 o 
  -5   8   4      152.51      163.60      5.93 o 
  -4   8   4        0.95        0.21      1.55 o 
  -3   8   4        9.76        6.62      1.10 o 
  -2   8   4       32.86       35.61      2.36 o 
  -1   8   4       49.63       48.48      2.83 o 
   0   8   4      344.21      343.37     17.80 o 
   1   8   4        4.96        2.54      1.30 o 
   2   8   4        1.45        1.27      0.24 o 
   3   8   4       38.10       38.28      1.97 o 
   4   8   4        0.91        0.94      0.55 o 
   5   8   4       24.60       22.74      1.33 o 
   6   8   4       56.63       49.41      2.25 o 
   7   8   4       22.10       18.43      1.15 o 
   8   8   4       14.60       13.59      1.88 o 
  -9   9   4        3.88        1.65      1.32 o 
  -8   9   4        0.54        0.00      0.81 o 
  -7   9   4        8.79        8.06      1.06 o 
  -6   9   4        8.98       12.91      1.26 o 
  -5   9   4        6.68        8.91      1.07 o 
  -4   9   4       42.47       38.35      7.78 o 
  -3   9   4       99.38      100.27      6.24 o 
  -2   9   4      432.07      475.80     24.43 o 
  -1   9   4       27.53       29.87      2.60 o 
   0   9   4       15.63       15.37      1.34 o 
   1   9   4       48.92       40.13      5.35 o 
   2   9   4      192.66      190.06      8.64 o 
   3   9   4       42.88       32.51      1.34 o 
   4   9   4      162.96      159.28      4.48 o 
   5   9   4       33.10       30.30      1.33 o 
   6   9   4       24.49       21.91      1.02 o 
   7   9   4        0.00        0.18      0.57 o 
   8   9   4        6.84        5.89      1.52 o 
  -9  10   4        1.56        1.18      1.43 o 
  -8  10   4        8.67        8.56      1.31 o 
  -7  10   4        0.02        0.87      0.92 o 
  -6  10   4        4.49        3.80      1.03 o 
  -5  10   4       43.06       45.84      2.03 o 
  -4  10   4       65.44       65.66      2.63 o 
  -3  10   4       68.94       61.94      4.81 o 
  -2  10   4       19.75       20.85      1.77 o 
  -1  10   4        1.56        3.46      1.07 o 
   0  10   4        8.00        9.28      1.21 o 
   1  10   4        6.50        3.30      3.13 o 
   2  10   4      444.67      433.68     24.01 o 
   3  10   4       40.79       34.93      1.35 o 
   4  10   4       55.97       49.33      2.47 o 
   5  10   4        1.04        1.46      0.73 o 
   6  10   4        8.02        5.68      0.68 o 
   7  10   4        1.41        4.77      3.26 o 
   8  10   4        4.04        2.83      1.26 o 
  -9  11   4        0.43        0.37      0.76 o 
  -8  11   4        1.85        1.06      1.11 o 
  -7  11   4       29.88       29.53      2.18 o 
  -6  11   4      262.94      274.81     11.08 o 
  -5  11   4       41.10       43.35      2.21 o 
  -4  11   4       11.83        9.92      1.04 o 
  -3  11   4       77.30       75.19      2.88 o 
  -2  11   4        7.66        5.69      1.20 o 
  -1  11   4       26.19       28.40      2.13 o 
   0  11   4      224.85      227.66     14.63 o 
   1  11   4        0.05       -0.44      0.55 o 
   2  11   4      144.65      134.27      4.45 o 
   3  11   4      123.75      126.49      3.57 o 
   4  11   4        0.12       -0.28      0.60 o 
   5  11   4        0.51        0.29      0.82 o 
   6  11   4        1.67        1.36      0.76 o 
   7  11   4       43.25       45.98      3.55 o 
  -8  12   4       15.74       18.58      1.41 o 
  -7  12   4       40.76       41.26      2.99 o 
  -6  12   4       67.73       78.06      3.94 o 
  -5  12   4      156.80      162.49      6.81 o 
  -4  12   4        1.35        0.27      1.00 o 
  -3  12   4        7.95        8.83      1.16 o 
  -2  12   4        3.42        3.23      0.96 o 
  -1  12   4       54.69       55.17      2.50 o 
   0  12   4        0.06        0.68      1.08 o 
   1  12   4        1.00        1.94      0.37 o 
   2  12   4       31.21       31.31      1.32 o 
   3  12   4      182.48      183.24      5.51 o 
   4  12   4       36.61       34.21      2.05 o 
   5  12   4        4.02        3.54      0.69 o 
   6  12   4       14.97       16.60      1.61 o 
   7  12   4       13.03       18.28      2.04 o 
  -8  13   4        2.68        2.01      0.69 o 
  -7  13   4       12.63       13.89      1.18 o 
  -6  13   4       23.80       23.49      2.14 o 
  -5  13   4       12.14       13.95      1.68 o 
  -4  13   4       50.09       43.48      2.26 o 
  -3  13   4       53.19       39.97      2.55 o 
  -2  13   4        0.14        0.72      1.01 o 
  -1  13   4        3.59        3.26      1.06 o 
   0  13   4      177.02      170.94      5.52 o 
   1  13   4       77.30       74.06      2.98 o 
   2  13   4      275.92      271.27      8.31 o 
   3  13   4       68.58       61.50      2.27 o 
   4  13   4       10.67        7.35      0.99 o 
   5  13   4       29.07       30.55      2.76 o 
   6  13   4        8.09        5.96      1.76 o 
   7  13   4       14.41       17.44      3.14 o 
  -8  14   4        0.60        0.46      0.63 o 
  -7  14   4        6.36        7.49      0.92 o 
  -6  14   4       59.60       70.21      3.65 o 
  -5  14   4        4.75        4.58      1.09 o 
  -4  14   4       10.26        8.04      1.09 o 
  -3  14   4      142.54      146.82      6.17 o 
  -2  14   4       62.08       62.04      2.92 o 
  -1  14   4       43.47       38.45      2.28 o 
   0  14   4        8.40        6.94      0.50 o 
   1  14   4        8.34        6.23      0.50 o 
   2  14   4       35.97       36.34      1.45 o 
   3  14   4       44.35       45.82      1.72 o 
   4  14   4        8.22        3.54      0.83 o 
   5  14   4        5.34        5.63      0.98 o 
   6  14   4        0.27       -0.04      1.09 o 
  -7  15   4        5.93        4.36      0.71 o 
  -6  15   4       10.86       12.91      1.53 o 
  -5  15   4       24.53       24.06      1.89 o 
  -4  15   4       14.11       13.16      1.33 o 
  -3  15   4      100.27      101.31      4.97 o 
  -2  15   4        0.37       -1.17      1.00 o 
  -1  15   4       36.19       34.49      1.67 o 
   0  15   4       26.72       26.86      1.20 o 
   1  15   4       24.76       22.90      1.01 o 
   2  15   4       40.30       41.83      1.75 o 
   3  15   4        0.67        0.28      0.41 o 
   4  15   4        7.57        6.97      0.90 o 
   5  15   4        1.69        1.34      0.64 o 
   6  15   4        1.55        1.18      0.73 o 
  -6  16   4        2.49        1.49      0.73 o 
  -5  16   4        0.04        0.23      0.80 o 
  -4  16   4        0.35       -0.61      0.90 o 
  -3  16   4        9.54       11.56      2.02 o 
  -2  16   4        2.14        1.59      0.60 o 
  -1  16   4      108.23      106.11      6.80 o 
   0  16   4        7.72        6.54      0.64 o 
   1  16   4        6.76        7.45      0.77 o 
   2  16   4       29.97       26.68      1.18 o 
   3  16   4      101.01      102.27      4.48 o 
   4  16   4       13.38       11.45      1.16 o 
   5  16   4        0.44        0.39      0.71 o 
  -6  17   4        0.01       -0.02      0.63 o 
  -5  17   4       55.51       62.08      4.99 o 
  -4  17   4        5.42        4.52      0.92 o 
  -3  17   4       36.79       34.09      2.41 o 
  -2  17   4       38.23       31.45      2.53 o 
  -1  17   4       27.13       22.29      1.20 o 
   0  17   4      123.85      116.54      5.37 o 
   1  17   4       24.93       18.78      1.36 o 
   2  17   4       63.27       70.20      3.72 o 
   3  17   4        1.08        1.02      0.71 o 
   4  17   4        5.19        5.54      1.01 o 
   5  17   4        2.72        0.25      0.82 o 
  -5  18   4       25.84       29.78      1.91 o 
  -4  18   4       19.00       20.73      2.03 o 
  -3  18   4        8.17        6.13      1.03 o 
  -2  18   4        0.63        0.00      1.25 o 
  -1  18   4        3.81        1.45      0.94 o 
   0  18   4       10.03       10.28      1.26 o 
   1  18   4        1.22        0.76      0.87 o 
   2  18   4       26.39       30.90      1.84 o 
   3  18   4        1.87        2.13      0.92 o 
   4  18   4        1.89        1.23      1.07 o 
  -4  19   4        0.37        0.66      0.71 o 
  -3  19   4       47.82       45.69      3.18 o 
  -2  19   4       21.56       23.07      1.86 o 
  -1  19   4       15.13       16.91      1.56 o 
   0  19   4        9.46        9.29      1.48 o 
   1  19   4       13.39        9.91      1.07 o 
   2  19   4        5.12        3.86      1.78 o 
   3  19   4        0.53        1.11      2.01 o 
  -3  20   4       26.78       32.54      4.19 o 
  -2  20   4        4.10        2.69      1.96 o 
  -1  20   4        2.21        1.58      2.00 o 
   0  20   4        3.37        4.59      2.20 o 
   1  20   4        0.00       -0.12      1.85 o 
   2  20   4        8.84        9.78      3.77 o 
  -1  21   4        6.05        5.11      1.99 o 
   0  21   4        0.25       -0.85      1.81 o 
 -10   1   5        0.48        0.48      0.76 o 
  -9   1   5        0.25       -0.46      0.85 o 
  -8   1   5        4.79        8.99      1.53 o 
  -7   1   5       13.39       13.51      1.10 o 
  -6   1   5        8.65        8.01      1.89 o 
  -5   1   5      304.48      339.08     23.61 o 
  -4   1   5      868.58      914.07     62.96 o 
  -3   1   5      113.60      122.25      6.79 o 
  -2   1   5        6.74        4.90      1.36 o 
  -1   1   5        2.89        4.90      1.05 o 
   0   1   5      214.17      216.08     11.82 o 
   1   1   5      321.32      331.47     22.71 o 
   2   1   5       68.89       73.12      3.84 o 
   3   1   5        1.56        3.19      0.87 o 
   4   1   5        6.25        4.06      0.84 o 
   5   1   5        3.69        1.81      0.75 o 
   6   1   5       35.33       33.80      1.22 o 
   7   1   5        1.44        1.41      0.72 o 
   8   1   5        0.58        0.32      0.55 o 
 -10   2   5        7.95        4.47      1.99 o 
  -9   2   5        1.51        1.25      0.81 o 
  -8   2   5      114.13      103.19      4.14 o 
  -7   2   5        0.03        0.83      1.13 o 
  -6   2   5      111.50      124.29      5.75 o 
  -5   2   5      768.07      749.41     51.79 o 
  -4   2   5        0.00        2.78      2.11 o 
  -3   2   5      249.03      266.37     14.13 o 
  -2   2   5        3.94        2.31      1.49 o 
  -1   2   5       11.63       12.80      1.60 o 
   0   2   5      555.03      517.57     46.53 o 
   1   2   5       10.26        8.07      1.07 o 
   2   2   5       84.65       72.26      3.79 o 
   3   2   5       73.28       72.20      3.88 o 
   4   2   5      109.79      112.11      3.41 o 
   5   2   5       21.52       17.42      0.98 o 
   6   2   5        1.16        0.48      0.57 o 
   7   2   5       23.37       19.88      2.38 o 
   8   2   5        0.61       -0.05      0.50 o 
  -9   3   5        0.05        0.41      1.22 o 
  -8   3   5       14.46       10.86      1.06 o 
  -7   3   5       50.93       43.21      4.28 o 
  -6   3   5        0.04        1.25      1.15 o 
  -5   3   5        8.95       12.82      2.61 o 
  -4   3   5      964.60      986.86     67.86 o 
  -3   3   5      104.15      111.60      6.26 o 
  -2   3   5       41.29       35.95      2.94 o 
  -1   3   5       60.01       63.89      3.58 o 
   0   3   5       42.03       41.49      2.91 o 
   1   3   5       69.99       75.07      4.35 o 
   2   3   5      244.32      253.81     14.69 o 
   3   3   5       73.64       68.12      3.69 o 
   4   3   5       73.35       70.09      2.44 o 
   5   3   5      239.20      224.66      6.08 o 
   6   3   5       11.05        8.44      0.63 o 
   7   3   5       14.93       12.14      0.94 o 
   8   3   5        1.65        0.88      0.62 o 
  -9   4   5       17.64       14.43      1.28 o 
  -8   4   5        6.95       12.62      6.00 o 
  -7   4   5        7.87        6.87      1.21 o 
  -6   4   5      234.16      250.93     10.98 o 
  -5   4   5      266.24      302.66     21.50 o 
  -4   4   5       50.04       49.21      5.63 o 
  -3   4   5       18.64       22.45      2.26 o 
  -2   4   5       15.58       12.86      1.30 o 
  -1   4   5        0.39       -0.44      1.05 o 
   0   4   5      215.56      216.73     11.40 o 
   1   4   5       40.14       46.41      5.33 o 
   2   4   5      685.19      737.93     78.25 o 
   3   4   5      144.16      158.91     17.15 o 
   4   4   5        4.86        2.56      0.98 o 
   5   4   5      278.78      255.56      7.42 o 
   6   4   5       31.98       26.14      1.23 o 
   7   4   5        1.70        1.48      0.65 o 
   8   4   5        2.33        3.07      0.65 o 
  -9   5   5        0.01       -0.28      0.91 o 
  -8   5   5        9.43       12.85      1.23 o 
  -7   5   5        4.49        3.14      1.13 o 
  -6   5   5       25.79       32.21      1.84 o 
  -5   5   5       53.68       48.53      2.46 o 
  -4   5   5       29.96       23.76      2.24 o 
  -3   5   5      114.10      114.41      6.72 o 
  -2   5   5      296.98      312.88     13.94 o 
  -1   5   5      188.57      212.37     11.09 o 
   0   5   5       97.36      109.97      5.87 o 
   1   5   5        1.20        1.77      1.54 o 
   2   5   5        3.22        4.11      1.37 o 
   3   5   5      126.01      128.72      6.47 o 
   4   5   5        2.54        2.53      0.75 o 
   5   5   5      126.95      127.38      4.26 o 
   6   5   5        4.00        4.89      0.59 o 
   7   5   5        3.54        4.13      0.88 o 
   8   5   5       32.15       30.64      2.41 o 
  -9   6   5        0.00        0.66      0.91 o 
  -8   6   5       12.38       12.57      1.43 o 
  -7   6   5       44.17       45.16      2.54 o 
  -6   6   5       13.96       14.84      1.28 o 
  -5   6   5        2.39        1.92      1.10 o 
  -4   6   5       39.45       33.92      7.88 o 
  -3   6   5      193.41      193.49     10.05 o 
  -2   6   5       49.89       44.99      2.53 o 
  -1   6   5        0.90        0.80      0.83 o 
   0   6   5        6.77        6.57      0.95 o 
   1   6   5        3.84        4.93      1.81 o 
   2   6   5      375.86      394.37     42.05 o 
   3   6   5       75.38       75.01      3.32 o 
   4   6   5        2.39        2.57      0.68 o 
   5   6   5       24.74       21.32      0.98 o 
   6   6   5        6.96        5.37      0.76 o 
   7   6   5        6.48        6.51      0.84 o 
   8   6   5        0.00        0.07      1.12 o 
  -9   7   5        0.12       -0.35      0.89 o 
  -8   7   5        0.70        0.78      0.85 o 
  -7   7   5        2.62        2.64      0.93 o 
  -6   7   5       29.58       26.69      1.70 o 
  -5   7   5        0.36        1.07      0.96 o 
  -4   7   5        0.31       -0.53      1.16 o 
  -3   7   5        6.18        5.02      1.01 o 
  -2   7   5        2.42        2.64      1.04 o 
  -1   7   5        0.20       -0.91      0.91 o 
   0   7   5      639.76      651.22     33.32 o 
   1   7   5        0.16        1.68      1.79 o 
   2   7   5      190.89      190.78     12.14 o 
   3   7   5      180.94      169.84      6.05 o 
   4   7   5      106.16       94.75      3.16 o 
   5   7   5      123.24      110.54      3.08 o 
   6   7   5        0.02       -0.32      0.57 o 
   7   7   5        4.89        2.70      0.57 o 
   8   7   5        1.16        1.16      1.06 o 
  -9   8   5        6.00        3.70      0.98 o 
  -8   8   5        6.65        5.52      1.37 o 
  -7   8   5        7.71        7.23      1.26 o 
  -6   8   5      227.30      235.15      8.76 o 
  -5   8   5      616.05      676.78     26.96 o 
  -4   8   5       36.91       42.99      2.33 o 
  -3   8   5       33.22       35.91      3.75 o 
  -2   8   5      143.48      154.14      8.26 o 
  -1   8   5      120.75      130.32      6.93 o 
   0   8   5        5.35        6.12      1.19 o 
   1   8   5       59.84       57.78      7.05 o 
   2   8   5       32.87       30.52      1.85 o 
   3   8   5      246.26      239.76      8.31 o 
   4   8   5        9.80        7.12      0.85 o 
   5   8   5        2.43        3.48      0.61 o 
   6   8   5       13.83       10.33      1.24 o 
   7   8   5       12.24       14.29      1.58 o 
  -8   9   5        2.08        0.58      0.99 o 
  -7   9   5        2.96        2.17      0.99 o 
  -6   9   5       54.91       57.94      2.99 o 
  -5   9   5      131.00      155.52      6.03 o 
  -4   9   5       12.10       15.66      1.54 o 
  -3   9   5      377.42      374.14     14.34 o 
  -2   9   5      123.06      116.03      6.32 o 
  -1   9   5        8.22        9.72      1.40 o 
   0   9   5        8.11        6.73      1.27 o 
   1   9   5       17.36       19.61      1.12 o 
   2   9   5      204.11      188.58      5.77 o 
   3   9   5        2.17        1.91      0.34 o 
   4   9   5        1.44        0.82      0.67 o 
   5   9   5        4.28        2.24      0.58 o 
   6   9   5        4.80        3.74      0.69 o 
   7   9   5        1.32        3.22      0.73 o 
  -8  10   5        4.00        3.80      0.90 o 
  -7  10   5       10.79        7.71      2.11 o 
  -6  10   5      206.43      216.98      9.32 o 
  -5  10   5      368.57      383.13     15.29 o 
  -4  10   5       37.28       38.81      2.45 o 
  -3  10   5       37.46       37.65      1.65 o 
  -2  10   5       34.01       34.47      1.65 o 
  -1  10   5        4.96        4.82      0.93 o 
   0  10   5      300.03      306.00     12.20 o 
   1  10   5       10.82        9.69      0.88 o 
   2  10   5       97.57      101.04      3.19 o 
   3  10   5       33.27       33.74      1.73 o 
   4  10   5      221.91      223.10      6.84 o 
   5  10   5        2.60        0.80      0.61 o 
   6  10   5        9.83       11.52      1.71 o 
   7  10   5        6.38        5.07      1.08 o 
  -8  11   5       19.33       15.25      2.59 o 
  -7  11   5       13.96       12.56      2.34 o 
  -6  11   5       74.09       67.46      3.30 o 
  -5  11   5        0.73       -0.55      0.87 o 
  -4  11   5       62.61       65.20      2.95 o 
  -3  11   5       41.43       42.20      2.54 o 
  -2  11   5       20.73       21.52      1.57 o 
  -1  11   5        3.88        2.38      0.98 o 
   0  11   5        0.40       -0.09      0.74 o 
   1  11   5       15.18       18.55      0.82 o 
   2  11   5      446.35      441.56     13.17 o 
   3  11   5       87.00       80.15      2.84 o 
   4  11   5      119.52      113.51      4.30 o 
   5  11   5        7.19        6.27      0.74 o 
   6  11   5        1.93        2.32      0.92 o 
   7  11   5        3.22        3.74      1.27 o 
  -8  12   5        2.14        0.78      0.79 o 
  -7  12   5        8.76        6.04      2.17 o 
  -6  12   5        2.13        1.65      0.97 o 
  -5  12   5       12.06       12.64      1.65 o 
  -4  12   5       12.68       12.48      1.14 o 
  -3  12   5        0.17        0.24      1.05 o 
  -2  12   5        0.84        0.73      1.12 o 
  -1  12   5      219.06      199.56     11.38 o 
   0  12   5        0.35        0.90      1.50 o 
   1  12   5       78.88       74.70      2.92 o 
   2  12   5      252.64      239.67      7.44 o 
   3  12   5        4.01        1.85      0.46 o 
   4  12   5        0.02       -0.35      0.59 o 
   5  12   5       87.60       91.62      5.03 o 
   6  12   5        0.38        1.46      0.71 o 
  -8  13   5        1.21        1.21      0.78 o 
  -7  13   5       17.82       18.25      1.92 o 
  -6  13   5       14.06       16.21      1.64 o 
  -5  13   5        4.28        4.32      0.91 o 
  -4  13   5       15.98       17.91      1.70 o 
  -3  13   5        0.17       -0.92      1.06 o 
  -2  13   5       49.08       45.08      2.99 o 
  -1  13   5       13.11       13.74      2.03 o 
   0  13   5       70.70       63.90      3.08 o 
   1  13   5       15.34       14.19      1.30 o 
   2  13   5        3.07        2.61      0.76 o 
   3  13   5      136.94      126.55      4.06 o 
   4  13   5        6.33        6.32      0.77 o 
   5  13   5       11.53       12.91      1.46 o 
   6  13   5        0.61        0.62      0.96 o 
  -7  14   5        0.33        1.85      0.87 o 
  -6  14   5       33.51       33.38      2.45 o 
  -5  14   5       35.22       30.03      1.99 o 
  -4  14   5       42.25       41.31      2.09 o 
  -3  14   5      114.75      115.73      6.65 o 
  -2  14   5        9.29       14.17      2.23 o 
  -1  14   5        0.00       -0.14      0.33 o 
   0  14   5       77.77       76.50      3.59 o 
   1  14   5        4.76        1.72      0.46 o 
   2  14   5       78.73       63.92      2.56 o 
   3  14   5        4.92        4.55      0.73 o 
   4  14   5        0.03        0.82      0.87 o 
   5  14   5       20.37       18.58      2.18 o 
  -7  15   5        8.82       10.62      3.75 o 
  -6  15   5       19.27       21.98      3.70 o 
  -5  15   5       10.39       12.89      2.12 o 
  -4  15   5      101.04      106.15      5.00 o 
  -3  15   5        6.49        2.87      1.02 o 
  -2  15   5       29.43       33.71      2.27 o 
  -1  15   5       68.42       68.35      3.17 o 
   0  15   5        7.59        7.47      1.48 o 
   1  15   5        0.74        0.28      0.67 o 
   2  15   5        8.56        6.68      1.05 o 
   3  15   5        0.08        0.74      0.84 o 
   4  15   5        5.26        6.42      1.18 o 
   5  15   5       17.60       14.53      1.31 o 
  -6  16   5       23.25       26.84      5.79 o 
  -5  16   5       38.51       41.81      4.45 o 
  -4  16   5        3.56        5.03      1.09 o 
  -3  16   5       16.79       11.98      1.25 o 
  -2  16   5        0.11        0.73      0.93 o 
  -1  16   5       20.44       21.21      1.58 o 
   0  16   5       67.66       64.99      3.46 o 
   1  16   5        4.21        0.05      0.88 o 
   2  16   5        0.45        0.35      0.84 o 
   3  16   5       32.70       33.52      1.99 o 
   4  16   5       14.23       17.20      2.01 o 
  -5  17   5        3.97        5.70      0.99 o 
  -4  17   5       43.48       46.48      3.98 o 
  -3  17   5        5.90        6.55      2.24 o 
  -2  17   5       66.56       60.30      3.10 o 
  -1  17   5       20.52       20.08      1.48 o 
   0  17   5        0.45        0.45      0.86 o 
   1  17   5        0.19        0.49      0.79 o 
   2  17   5        5.03        4.99      1.00 o 
   3  17   5        0.92        1.19      0.67 o 
   4  17   5        5.70        4.55      1.16 o 
  -5  18   5        6.69        7.35      1.01 o 
  -4  18   5       41.57       54.35      4.60 o 
  -3  18   5        6.84        6.37      1.06 o 
  -2  18   5       74.01       74.22      5.09 o 
  -1  18   5        7.63        8.40      1.25 o 
   0  18   5        5.17        4.91      0.90 o 
   1  18   5        4.97        6.58      0.93 o 
   2  18   5        0.88        0.97      0.73 o 
   3  18   5        0.17        0.67      1.56 o 
  -3  19   5        0.83        3.20      2.40 o 
  -2  19   5        1.28        2.23      0.86 o 
  -1  19   5        4.23        6.14      1.00 o 
   0  19   5        1.34        0.58      0.84 o 
   1  19   5       21.59       28.04      5.71 o 
   2  19   5        0.02        0.45      1.61 o 
  -9   0   6       31.29       33.53      2.91 o 
  -8   0   6        3.38        3.57      1.34 o 
  -7   0   6      811.33      765.29     44.48 o 
  -6   0   6      850.68      816.44     79.79 o 
  -5   0   6        0.27        1.31      3.52 o 
  -4   0   6        3.56        4.62      3.58 o 
  -3   0   6      200.51      208.35     21.22 o 
   1   0   6      273.86      277.27     19.08 o 
   2   0   6       10.64        7.78      2.39 o 
   3   0   6      118.04      120.11      7.34 o 
   4   0   6      255.38      261.39     11.23 o 
   5   0   6       48.17       53.56      5.82 o 
   6   0   6       65.45       66.43      3.06 o 
   7   0   6        7.98        8.41      1.25 o 
  -9   1   6        3.18        2.47      1.19 o 
  -8   1   6        0.00        0.79      0.91 o 
  -7   1   6      373.45      343.75     12.82 o 
  -6   1   6        0.00        1.69      1.20 o 
  -5   1   6       20.50       21.87      3.23 o 
  -4   1   6        0.14        0.87      2.44 o 
  -3   1   6        9.49       12.51      2.69 o 
  -2   1   6        0.17        0.93      1.62 o 
   1   1   6      382.45      397.99     19.25 o 
   2   1   6        1.94        2.89      0.76 o 
   3   1   6        1.72        0.91      0.97 o 
   4   1   6        4.98        5.46      0.83 o 
   5   1   6       62.28       62.41      2.04 o 
   6   1   6       63.87       52.42      2.29 o 
   7   1   6        0.07        0.70      0.68 o 
  -9   2   6        1.05       -0.08      1.85 o 
  -8   2   6        0.00        1.54      1.74 o 
  -7   2   6       40.92       39.49      1.93 o 
  -6   2   6       57.42       63.15      3.26 o 
  -5   2   6      543.85      515.92     27.59 o 
  -4   2   6       11.86       11.34      2.75 o 
  -3   2   6      154.57      163.41     16.92 o 
  -2   2   6      175.87      185.16      9.76 o 
  -1   2   6        0.84        0.46      1.79 o 
   1   2   6      105.12      119.42      8.52 o 
   2   2   6        6.23        4.69      0.82 o 
   3   2   6       11.72       17.61      1.16 o 
   4   2   6       59.16       53.04      2.24 o 
   5   2   6        1.92        2.00      0.63 o 
   6   2   6        0.48       -0.07      0.55 o 
   7   2   6        0.20        1.38      1.24 o 
  -9   3   6        2.84        2.05      0.77 o 
  -8   3   6        6.27        5.80      0.88 o 
  -7   3   6        4.35        5.90      1.19 o 
  -6   3   6       11.71       11.44      1.42 o 
  -5   3   6        0.07        5.14      1.91 o 
  -4   3   6       12.45       11.69      2.10 o 
  -3   3   6       93.00       87.67      6.21 o 
  -2   3   6       14.93       17.57      1.83 o 
  -1   3   6        1.26        3.10      1.38 o 
   0   3   6       64.33       63.73      6.16 o 
   2   3   6       71.12       72.48      3.37 o 
   3   3   6       53.33       57.63      2.55 o 
   4   3   6        0.46       -0.09      0.85 o 
   5   3   6       38.27       35.51      1.33 o 
   6   3   6        7.82        5.08      0.65 o 
   7   3   6        0.04        1.06      1.02 o 
  -9   4   6       19.59       19.55      2.55 o 
  -8   4   6        0.57        1.64      0.80 o 
  -7   4   6        3.49        3.12      1.13 o 
  -6   4   6       29.93       29.22      1.99 o 
  -5   4   6      240.22      276.16     12.03 o 
  -4   4   6       17.03       17.84      2.20 o 
  -3   4   6        0.06       -1.21      1.68 o 
  -2   4   6      139.64      156.20      8.41 o 
  -1   4   6        0.01       -0.94      1.30 o 
   0   4   6      160.62      163.84     15.39 o 
   2   4   6        9.54       14.51      1.34 o 
   3   4   6       17.06       23.70      1.70 o 
   4   4   6        0.10        0.29      0.67 o 
   5   4   6        6.50        4.05      0.69 o 
   6   4   6       28.56       24.24      1.18 o 
   7   4   6        0.22        1.16      0.75 o 
  -9   5   6        1.12        0.67      0.78 o 
  -8   5   6       28.86       29.23      3.33 o 
  -7   5   6        0.23        0.81      1.05 o 
  -6   5   6       28.77       33.97      2.16 o 
  -5   5   6       81.68       97.65      5.10 o 
  -4   5   6      109.62      113.32      6.35 o 
  -3   5   6       51.37       48.25      2.76 o 
  -2   5   6       26.62       26.28      2.54 o 
  -1   5   6        4.40        6.93      1.50 o 
   0   5   6        9.76        9.92      2.12 o 
   1   5   6        2.16        2.50      1.57 o 
   2   5   6       52.66       58.79      3.52 o 
   3   5   6     1044.53     1115.73     47.16 o 
   4   5   6       93.27       89.49      3.86 o 
   5   5   6       31.85       28.44      1.87 o 
   6   5   6        5.05        4.15      0.60 o 
   7   5   6        0.01       -0.15      0.52 o 
  -9   6   6        0.00       -0.36      0.73 o 
  -8   6   6        9.54        9.27      0.96 o 
  -7   6   6        1.47        1.90      1.05 o 
  -6   6   6       11.79       10.96      1.43 o 
  -5   6   6        1.58       12.74      1.51 o 
  -4   6   6       52.10       57.69      2.68 o 
  -3   6   6        8.50        9.09      1.37 o 
  -2   6   6       17.05       18.10      1.82 o 
  -1   6   6       21.25       19.64      2.05 o 
   0   6   6       39.73       39.92      3.13 o 
   1   6   6       51.20       51.00      3.39 o 
   2   6   6       38.62       35.91      1.94 o 
   3   6   6      830.00      902.91     34.48 o 
   4   6   6        0.06        0.60      0.69 o 
   5   6   6       40.26       36.14      1.42 o 
   6   6   6        4.29        4.72      0.85 o 
   7   6   6        3.66        6.76      0.79 o 
  -9   7   6       22.22       15.68      1.21 o 
  -8   7   6        4.18        4.89      1.06 o 
  -7   7   6        9.95       11.44      1.34 o 
  -6   7   6       88.20      103.29      6.78 o 
  -5   7   6      218.88      223.45      9.73 o 
  -4   7   6        1.00        2.01      1.00 o 
  -3   7   6       67.83       72.39      4.19 o 
  -2   7   6      237.70      258.01     12.71 o 
  -1   7   6      221.58      210.62      9.40 o 
   0   7   6       28.00       35.46      2.75 o 
   1   7   6       43.44       46.35      2.26 o 
   2   7   6        9.33        7.38      1.41 o 
   3   7   6       30.15       33.18      1.94 o 
   4   7   6        6.68        7.04      0.79 o 
   5   7   6       14.93       12.78      0.95 o 
   6   7   6        4.05        3.79      0.56 o 
   7   7   6        0.59        0.47      0.47 o 
  -9   8   6        0.04        0.25      0.77 o 
  -8   8   6        1.17        1.69      0.76 o 
  -7   8   6        1.55        1.84      1.00 o 
  -6   8   6       25.00       28.33      3.60 o 
  -5   8   6        6.07       14.39      3.11 o 
  -4   8   6      176.51      196.64      9.40 o 
  -3   8   6        7.19        8.95      1.34 o 
  -2   8   6      195.11      198.20      8.26 o 
  -1   8   6        0.01       -2.34      1.20 o 
   0   8   6       14.97       16.93      1.58 o 
   1   8   6       21.58       21.61      1.18 o 
   2   8   6       12.02       14.50      1.29 o 
   3   8   6      268.19      289.16     11.87 o 
   4   8   6       33.57       34.80      1.53 o 
   5   8   6       11.47       10.94      0.78 o 
   6   8   6        2.38        4.37      0.90 o 
  -8   9   6        5.32        2.46      0.75 o 
  -7   9   6        3.39        1.74      1.01 o 
  -6   9   6       16.79       17.64      3.16 o 
  -5   9   6       80.77       89.01      4.61 o 
  -4   9   6       62.96       68.81      4.01 o 
  -3   9   6        8.96       11.18      1.31 o 
  -2   9   6        6.21        5.71      0.95 o 
  -1   9   6        0.76       -0.44      0.75 o 
   0   9   6       44.20       38.81      2.01 o 
   1   9   6      118.70      117.84      4.44 o 
   2   9   6      104.68      106.46      4.95 o 
   3   9   6        1.94        5.40      0.94 o 
   4   9   6        2.47        2.12      0.64 o 
   5   9   6        1.40        1.45      0.57 o 
   6   9   6        2.29        1.48      0.57 o 
  -8  10   6        0.26        0.88      0.73 o 
  -7  10   6       10.02        8.88      1.85 o 
  -6  10   6       10.01        8.14      1.49 o 
  -5  10   6       23.71       26.57      1.81 o 
  -4  10   6       56.67       56.27      3.07 o 
  -3  10   6       12.23        9.51      1.19 o 
  -2  10   6        1.40        2.45      1.41 o 
  -1  10   6        9.80        7.40      0.95 o 
   0  10   6       65.90       60.84      2.99 o 
   1  10   6        0.62        0.70      0.79 o 
   2  10   6      143.46      139.77      6.16 o 
   3  10   6       43.43       41.78      2.31 o 
   4  10   6        6.75        6.84      0.72 o 
   5  10   6        0.27        1.61      0.54 o 
   6  10   6       14.47       18.41      1.55 o 
  -8  11   6        5.31        3.87      1.02 o 
  -7  11   6        6.20        4.34      1.05 o 
  -6  11   6       44.88       46.85      3.12 o 
  -5  11   6       78.27       70.73      3.67 o 
  -4  11   6        9.51        8.67      1.23 o 
  -3  11   6       18.83       19.07      2.11 o 
  -2  11   6       70.28       61.94      4.41 o 
  -1  11   6       15.38       13.43      2.75 o 
   0  11   6       74.04       63.82      2.49 o 
   1  11   6      156.68      154.12      5.59 o 
   2  11   6        1.22        1.98      0.80 o 
   3  11   6       36.08       35.19      1.68 o 
   4  11   6       15.10       13.90      0.83 o 
   5  11   6        0.14        0.00      0.61 o 
   6  11   6       11.77       19.63      3.23 o 
  -7  12   6        0.86        0.34      0.94 o 
  -6  12   6       45.28       42.02      4.62 o 
  -5  12   6       14.32       13.94      3.41 o 
  -4  12   6       31.05       31.66      3.94 o 
  -3  12   6       27.07       21.03      4.04 o 
  -2  12   6        1.77        1.05      1.56 o 
  -1  12   6       10.76        9.58      2.56 o 
   0  12   6       86.56       83.38      3.79 o 
   1  12   6       54.96       47.58      2.34 o 
   2  12   6        0.67        0.30      0.67 o 
   3  12   6       64.04       65.96      2.91 o 
   4  12   6       14.88       16.36      1.37 o 
   5  12   6        0.00        1.42      0.79 o 
  -7  13   6       19.03       19.84      1.80 o 
  -6  13   6        1.72        0.88      1.76 o 
  -5  13   6       24.69       27.37      3.65 o 
  -4  13   6        1.83        2.07      1.58 o 
  -3  13   6       11.23        7.36      2.65 o 
  -2  13   6       20.45       19.48      3.38 o 
  -1  13   6        0.38        1.35      2.20 o 
   0  13   6        0.02        1.97      1.36 o 
   1  13   6        8.70        8.40      1.21 o 
   2  13   6        1.80        2.27      1.10 o 
   3  13   6       88.60       86.92      4.67 o 
   4  13   6        0.04       -0.68      0.86 o 
   5  13   6        1.75        0.86      0.69 o 
  -6  14   6       12.06       13.23      3.79 o 
  -5  14   6       55.08       61.32      4.02 o 
  -4  14   6        1.04       -0.27      1.23 o 
  -3  14   6        0.41        0.93      2.21 o 
  -2  14   6       17.75       17.59      2.78 o 
  -1  14   6       10.91        7.88      1.57 o 
   0  14   6       16.05       12.55      2.90 o 
   1  14   6        5.26        2.75      1.13 o 
   2  14   6        5.34        3.13      1.01 o 
   3  14   6        0.70        1.23      1.38 o 
   4  14   6       22.86       23.40      4.05 o 
  -6  15   6        0.06       -0.14      0.75 o 
  -5  15   6       11.99       12.77      1.29 o 
  -4  15   6       11.01       10.90      1.88 o 
  -3  15   6       36.44       32.18      2.40 o 
  -2  15   6        9.53        9.10      1.30 o 
  -1  15   6        1.18        1.94      1.09 o 
   0  15   6        0.68        0.65      1.05 o 
   1  15   6        7.76        7.46      2.13 o 
   2  15   6        0.62       -0.28      0.87 o 
   3  15   6        4.34        6.37      1.73 o 
   4  15   6        2.14        0.71      1.24 o 
  -5  16   6        8.29        6.89      1.57 o 
  -4  16   6       38.44       41.96      3.27 o 
  -3  16   6       35.36       41.39      2.60 o 
  -2  16   6        2.73        4.24      1.28 o 
  -1  16   6       11.90       12.43      1.33 o 
   0  16   6       12.79       14.96      1.78 o 
   1  16   6       47.00       52.07      4.72 o 
   2  16   6        0.63        0.89      0.94 o 
   3  16   6        2.11        1.57      0.70 o 
  -4  17   6       23.09       24.27      4.20 o 
  -3  17   6        2.60        4.58      0.88 o 
  -2  17   6       13.90       13.32      2.72 o 
  -1  17   6        0.18        0.14      1.13 o 
   0  17   6        2.01        1.85      0.88 o 
   1  17   6       10.08       10.84      1.50 o 
   2  17   6        2.42        2.47      1.20 o 
  -3  18   6        6.38        8.52      1.07 o 
  -2  18   6        0.75        1.07      0.77 o 
  -1  18   6        1.51        0.85      0.73 o 
   0  18   6        5.15        5.71      1.55 o 
   1  18   6        6.80        7.83      1.81 o 
  -9   1   7       16.64       13.25      1.03 o 
  -8   1   7        5.41        4.47      0.89 o 
  -7   1   7       11.93       11.37      1.35 o 
  -6   1   7      103.33      111.99      6.12 o 
  -5   1   7       25.99       33.92      5.45 o 
  -4   1   7       15.92       19.49      2.80 o 
   0   1   7       53.92       60.19     10.31 o 
   1   1   7        3.91        3.49      0.92 o 
   2   1   7        5.34        4.83      1.02 o 
   3   1   7        0.32        0.35      0.99 o 
   4   1   7        0.09       -1.23      1.31 o 
   5   1   7        0.25       -0.16      0.78 o 
   6   1   7        5.01        6.77      1.33 o 
  -9   2   7        0.10        0.48      0.63 o 
  -8   2   7       33.24       25.19      1.68 o 
  -7   2   7        0.48        1.50      0.86 o 
  -6   2   7       34.04       39.83      4.41 o 
  -5   2   7      144.91      165.83     17.50 o 
  -4   2   7       17.02       13.03      2.35 o 
  -3   2   7       34.54       39.80      3.82 o 
  -1   2   7       56.26       69.54     11.01 o 
   0   2   7       14.79       16.39      2.11 o 
   1   2   7       25.61       23.77      2.13 o 
   2   2   7       96.19      102.74      4.32 o 
   3   2   7       10.34       14.27      1.86 o 
   4   2   7       12.46       12.22      1.59 o 
   5   2   7       22.25       21.31      1.46 o 
   6   2   7        0.15        1.07      0.46 o 
  -9   3   7        0.43        0.59      0.67 o 
  -8   3   7        4.15        1.08      0.79 o 
  -7   3   7        6.22        4.50      0.87 o 
  -6   3   7      218.31      215.07     10.59 o 
  -5   3   7      143.90      167.91     11.39 o 
  -4   3   7       62.18       60.01      6.15 o 
  -3   3   7       51.99       50.36      3.34 o 
  -2   3   7       32.19       33.48      3.51 o 
  -1   3   7       62.31       78.59     11.30 o 
   0   3   7       59.80       65.12      4.62 o 
   1   3   7        5.17        5.74      1.04 o 
   2   3   7       31.71       34.91      2.15 o 
   3   3   7        0.36        1.19      1.06 o 
   4   3   7       11.86       12.02      2.90 o 
   5   3   7       29.48       26.62      1.58 o 
   6   3   7        8.79        7.21      0.55 o 
  -8   4   7        0.00       -0.17      0.74 o 
  -7   4   7        6.72        6.51      1.14 o 
  -6   4   7       71.07       70.75      3.92 o 
  -5   4   7       73.93       72.00      3.75 o 
  -4   4   7       26.61       28.05      2.43 o 
  -3   4   7        9.00       13.33      2.94 o 
  -2   4   7        2.47        1.77      1.70 o 
  -1   4   7       68.00       71.09      4.67 o 
   0   4   7       80.85       95.63      6.01 o 
   1   4   7      143.25      162.32      6.44 o 
   2   4   7       23.12       21.96      1.72 o 
   3   4   7      132.82      148.65      5.95 o 
   4   4   7      105.37      109.49      4.82 o 
   5   4   7        1.33       -0.09      0.57 o 
   6   4   7       17.21       17.86      0.90 o 
  -8   5   7        5.36        3.49      0.75 o 
  -7   5   7        1.16        0.30      0.95 o 
  -6   5   7       16.93       16.28      1.46 o 
  -5   5   7       12.59       14.23      2.73 o 
  -4   5   7      186.38      205.08     10.96 o 
  -3   5   7       59.48       61.38      5.80 o 
  -2   5   7       27.20       35.10      4.73 o 
  -1   5   7       95.80       99.17      5.88 o 
   0   5   7       29.67       32.15      3.13 o 
   1   5   7        1.41        0.69      1.15 o 
   2   5   7        6.77        6.09      0.91 o 
   3   5   7        6.89        4.02      0.85 o 
   4   5   7        0.69        1.05      0.79 o 
   5   5   7        2.21        1.38      0.57 o 
   6   5   7        2.12        1.01      0.42 o 
  -8   6   7        0.34        0.38      0.67 o 
  -7   6   7        0.79        0.49      0.99 o 
  -6   6   7        1.59        1.63      0.99 o 
  -5   6   7        9.27        9.03      1.22 o 
  -4   6   7        2.69        4.81      1.21 o 
  -3   6   7      162.45      160.17     11.93 o 
  -2   6   7       10.10       11.16      3.41 o 
  -1   6   7       36.85       35.67      3.23 o 
   0   6   7       17.58       21.23      2.66 o 
   1   6   7       71.84       79.30      3.81 o 
   2   6   7        1.62        0.86      0.83 o 
   3   6   7        2.26        3.70      0.89 o 
   4   6   7        0.04        1.11      0.93 o 
   5   6   7        0.27        0.62      0.54 o 
   6   6   7        3.73        4.21      0.63 o 
  -8   7   7        2.42        1.01      0.64 o 
  -7   7   7        0.29       -0.37      0.96 o 
  -6   7   7        0.11        0.44      1.04 o 
  -5   7   7        4.74        6.41      1.45 o 
  -4   7   7       19.25       19.69      1.59 o 
  -3   7   7       12.25       13.17      1.46 o 
  -2   7   7       10.12        7.46      2.63 o 
  -1   7   7       16.83       16.34      2.07 o 
   0   7   7        0.80        1.84      2.18 o 
   1   7   7       59.09       63.24      3.17 o 
   2   7   7       76.45       82.20      3.32 o 
   3   7   7        1.47        0.81      0.83 o 
   4   7   7       40.76       35.97      1.96 o 
   5   7   7        2.82        1.99      0.53 o 
   6   7   7        6.93        7.12      0.63 o 
  -8   8   7        1.40        2.23      0.64 o 
  -7   8   7        6.97        6.58      2.94 o 
  -6   8   7        0.21        0.03      1.08 o 
  -5   8   7      149.07      152.11      7.37 o 
  -4   8   7      232.24      238.75     11.42 o 
  -3   8   7        1.93        2.36      1.10 o 
  -2   8   7        3.23        2.22      1.50 o 
  -1   8   7        3.48        3.91      1.01 o 
   0   8   7        0.08        0.79      1.08 o 
   1   8   7        1.40        2.26      0.94 o 
   2   8   7       29.98       28.56      1.49 o 
   3   8   7       20.05       15.97      1.37 o 
   4   8   7      195.22      200.29      7.29 o 
   5   8   7        0.31        0.44      0.68 o 
  -7   9   7        0.59        0.53      0.88 o 
  -6   9   7        2.30        0.66      1.04 o 
  -5   9   7       18.77       25.13      3.60 o 
  -4   9   7        3.94        5.71      1.13 o 
  -3   9   7        2.13        0.98      1.08 o 
  -2   9   7        6.55        6.90      1.61 o 
  -1   9   7        0.22        1.57      0.93 o 
   0   9   7        6.57        5.95      0.96 o 
   1   9   7      119.54      120.13      5.97 o 
   2   9   7        0.32        1.11      0.84 o 
   3   9   7       82.18       84.62      3.81 o 
   4   9   7       15.81       18.41      0.96 o 
   5   9   7       43.57       47.02      1.75 o 
  -7  10   7        1.25        0.73      0.85 o 
  -6  10   7       26.10       25.73      2.91 o 
  -5  10   7       68.79       65.05      4.04 o 
  -4  10   7      109.28      108.40      5.43 o 
  -3  10   7        6.80        1.75      1.46 o 
  -2  10   7      123.03      123.44      6.97 o 
  -1  10   7       19.76       19.07      3.03 o 
   0  10   7       72.35       75.15      3.07 o 
   1  10   7       49.95       53.89      2.65 o 
   2  10   7       68.61       62.96      3.04 o 
   3  10   7        1.58        0.36      0.73 o 
   4  10   7      125.15      137.13      4.56 o 
   5  10   7        4.48        2.87      0.56 o 
  -7  11   7       10.84        8.64      1.12 o 
  -6  11   7       20.18       18.83      2.85 o 
  -5  11   7       12.86        7.69      2.35 o 
  -4  11   7        9.64       11.18      1.81 o 
  -3  11   7       13.97       12.64      1.83 o 
  -2  11   7       23.32       21.88      4.51 o 
  -1  11   7        1.49        1.13      2.15 o 
   0  11   7       66.30       64.81      5.33 o 
   1  11   7       17.82       14.72      1.21 o 
   2  11   7       29.44       28.28      1.64 o 
   3  11   7        5.47        6.41      0.85 o 
   4  11   7        2.35        2.91      0.67 o 
  -6  12   7       32.62       30.97      3.59 o 
  -5  12   7        0.14       -0.15      1.92 o 
  -4  12   7       15.78       20.43      3.06 o 
  -3  12   7        2.46        1.57      1.89 o 
  -2  12   7        1.73        3.40      2.15 o 
  -1  12   7       15.86       17.41      2.72 o 
   0  12   7       25.59       19.27      2.82 o 
   1  12   7       27.20       23.15      4.92 o 
   2  12   7       10.89        8.17      1.55 o 
   3  12   7       44.10       47.02      2.49 o 
   4  12   7        7.38        9.75      0.97 o 
  -6  13   7        6.20        7.96      1.62 o 
  -5  13   7        3.75        3.25      1.93 o 
  -4  13   7      125.18      136.87      9.53 o 
  -3  13   7       34.66       40.34      4.15 o 
  -2  13   7        0.01        1.03      1.88 o 
  -1  13   7       20.89       22.13      2.92 o 
   0  13   7        0.03       -0.30      1.87 o 
   1  13   7        2.46        1.74      1.45 o 
   2  13   7        0.37        1.23      0.92 o 
   3  13   7       27.41       29.91      3.23 o 
  -5  14   7        1.48        0.93      0.87 o 
  -4  14   7        1.37        1.31      1.61 o 
  -3  14   7        0.67        0.54      1.66 o 
  -2  14   7        2.82        0.04      1.72 o 
  -1  14   7       16.14        8.82      2.14 o 
   0  14   7        9.61        9.37      2.12 o 
   1  14   7       17.18       18.50      2.04 o 
   2  14   7        2.96        2.58      1.03 o 
   3  14   7        4.83        3.69      0.76 o 
  -4  15   7       32.85       36.82      2.30 o 
  -3  15   7       25.74       23.02      2.02 o 
  -2  15   7        0.20       -0.61      0.93 o 
  -1  15   7       13.23       15.06      2.87 o 
   0  15   7       42.83       40.64      2.57 o 
   1  15   7        0.65        0.66      0.79 o 
   2  15   7        2.28        2.58      0.73 o 
  -3  16   7        2.05        0.73      0.79 o 
  -2  16   7       17.76       15.79      2.83 o 
  -1  16   7        0.08       -0.06      0.82 o 
   0  16   7        4.06        5.02      0.92 o 
   1  16   7        6.07        9.27      1.15 o 
  -8   0   8      139.71      132.54      9.75 o 
  -7   0   8        0.01        1.21      1.13 o 
  -6   0   8       52.04       49.87      4.04 o 
   0   0   8       27.30       31.27      4.53 o 
   1   0   8      204.34      217.67     22.95 o 
   2   0   8      141.61      171.31     10.89 o 
   3   0   8        8.28        7.06      1.97 o 
   4   0   8        4.33        2.18      1.50 o 
   5   0   8        2.52        2.08      0.69 o 
  -8   1   8        3.23        2.74      0.66 o 
  -7   1   8       98.17       88.17      4.72 o 
  -6   1   8        0.15        0.43      0.90 o 
   0   1   8        0.10       -2.45      1.75 o 
   1   1   8       22.93       24.00      2.51 o 
   2   1   8        9.18        8.25      1.62 o 
   3   1   8       25.12       26.29      2.15 o 
   4   1   8       29.02       29.85      2.05 o 
   5   1   8        0.26        0.67      0.45 o 
  -8   2   8       36.88       32.79      2.55 o 
  -7   2   8       62.52       56.14      3.11 o 
  -6   2   8       13.67       10.55      1.80 o 
  -5   2   8       14.87       26.64      5.90 o 
   0   2   8        5.45        3.45      2.42 o 
   1   2   8       21.96       24.01      3.12 o 
   2   2   8       88.78      101.93      5.74 o 
   3   2   8       11.19       12.48      2.49 o 
   4   2   8        1.11        0.90      0.76 o 
   5   2   8        0.02       -0.61      0.42 o 
  -7   3   8        7.02        3.57      0.78 o 
  -6   3   8        0.19       -1.41      1.23 o 
  -5   3   8        7.87        6.56      3.01 o 
  -1   3   8       10.02       11.04      7.37 o 
   0   3   8        5.49        5.93      3.11 o 
   1   3   8        2.47        2.35      2.67 o 
   2   3   8        2.42       -0.95      1.79 o 
   3   3   8       23.54       28.90      2.14 o 
   4   3   8        0.47        1.00      0.73 o 
   5   3   8        4.07        3.44      0.45 o 
  -7   4   8       30.84       27.26      1.80 o 
  -6   4   8        0.01        0.44      1.02 o 
  -5   4   8       22.39       18.80      2.29 o 
  -4   4   8       31.98       28.73      2.88 o 
  -3   4   8       11.16       10.10      2.90 o 
  -2   4   8       12.87       12.07      7.71 o 
  -1   4   8        9.63       12.62      6.94 o 
   0   4   8       33.56       38.00      8.39 o 
   1   4   8        6.78       10.44      2.58 o 
   2   4   8        1.60        2.18      1.13 o 
   3   4   8       11.94       13.10      1.37 o 
   4   4   8        0.55       -0.03      0.65 o 
   5   4   8        1.12        0.78      0.46 o 
  -7   5   8       24.09       20.92      2.22 o 
  -6   5   8        1.05        0.14      1.02 o 
  -5   5   8        0.13        0.31      1.18 o 
  -4   5   8       78.40       72.88      5.12 o 
  -3   5   8       69.06       78.79      6.59 o 
  -2   5   8        6.22        3.08      2.48 o 
  -1   5   8        6.20        8.81      2.70 o 
   0   5   8        0.49        0.61      1.86 o 
   1   5   8       78.89       95.42      4.39 o 
   2   5   8       62.54       72.28      4.47 o 
   3   5   8       18.97       18.98      1.84 o 
   4   5   8       24.88       24.52      1.87 o 
   5   5   8        4.15        5.23      0.53 o 
  -7   6   8        4.78        4.71      0.70 o 
  -6   6   8        0.04       -0.35      0.98 o 
  -5   6   8        7.01        4.56      1.25 o 
  -4   6   8        5.06        4.02      1.13 o 
  -3   6   8       33.24       36.66      2.93 o 
  -2   6   8       21.62       18.49      3.03 o 
  -1   6   8       24.44       25.16      3.37 o 
   0   6   8       15.46       15.63      2.79 o 
   1   6   8       42.33       47.23      2.91 o 
   2   6   8       27.44       28.36      2.24 o 
   3   6   8      141.87      135.63      5.57 o 
   4   6   8       20.88       19.78      1.33 o 
  -7   7   8        5.32        4.04      0.68 o 
  -6   7   8        8.16        4.51      1.02 o 
  -5   7   8        0.37        0.12      1.05 o 
  -4   7   8        2.60        1.70      1.16 o 
  -3   7   8       18.99       17.44      2.80 o 
  -2   7   8        2.24        1.29      2.26 o 
  -1   7   8       35.38       40.16      4.02 o 
   0   7   8       26.30       28.14      4.16 o 
   1   7   8        9.05        8.97      1.05 o 
   2   7   8       54.75       70.64      3.12 o 
   3   7   8       37.19       39.53      1.93 o 
   4   7   8       75.21       80.94      4.14 o 
  -6   8   8        0.06       -0.24      1.31 o 
  -5   8   8       33.11       29.81      4.73 o 
  -4   8   8       66.19       70.40      3.89 o 
  -3   8   8        4.56        3.63      1.58 o 
  -2   8   8       62.02       62.39      5.17 o 
  -1   8   8       23.53       24.34      3.17 o 
   0   8   8        0.03       -0.28      1.39 o 
   1   8   8       33.03       37.81      2.50 o 
   2   8   8       10.86        8.99      0.98 o 
   3   8   8       14.75       14.15      1.19 o 
   4   8   8       14.31       12.71      1.12 o 
  -6   9   8        0.27        1.15      1.62 o 
  -5   9   8        4.30        2.92      1.89 o 
  -4   9   8        8.19        7.97      2.08 o 
  -3   9   8        2.00        2.71      1.88 o 
  -2   9   8        5.17        4.50      2.11 o 
  -1   9   8       41.31       50.47      4.48 o 
   0   9   8       27.15       27.01      3.12 o 
   1   9   8        1.01        0.38      0.73 o 
   2   9   8        0.36       -0.01      0.72 o 
   3   9   8        7.37        3.76      0.82 o 
  -6  10   8        2.02        1.86      1.54 o 
  -5  10   8        3.54        5.46      1.79 o 
  -4  10   8       10.53        9.40      4.04 o 
  -3  10   8        9.65        6.29      1.93 o 
  -2  10   8        0.01       -0.02      1.89 o 
  -1  10   8       10.08       10.34      2.72 o 
   0  10   8       54.04       68.19      5.40 o 
   1  10   8        1.32        0.28      1.40 o 
   2  10   8        0.49        0.03      1.21 o 
   3  10   8        9.63        5.58      1.84 o 
  -5  11   8       39.40       44.52      3.74 o 
  -4  11   8        3.08        2.03      1.63 o 
  -3  11   8        0.37        0.51      1.68 o 
  -2  11   8       11.72        8.82      2.03 o 
  -1  11   8       38.19       36.39      5.29 o 
   0  11   8        4.52        1.76      1.86 o 
   1  11   8        5.41        4.23      1.71 o 
   2  11   8       11.07       12.49      2.09 o 
  -5  12   8        4.10        1.00      1.46 o 
  -4  12   8       16.67       14.65      3.18 o 
  -3  12   8        0.32        0.13      1.60 o 
  -2  12   8       42.65       41.11      3.67 o 
  -1  12   8       15.64       15.09      2.31 o 
   0  12   8       19.92       22.06      2.65 o 
   1  12   8        5.32        2.12      1.31 o 
   2  12   8       10.43       10.39      1.47 o 
  -4  13   8       13.89       13.86      2.35 o 
  -3  13   8       12.72       11.79      1.99 o 
  -2  13   8        0.02        5.71      3.17 o 
  -1  13   8        2.14        1.77      2.18 o 
   0  13   8        0.03        2.06      1.67 o 
   1  13   8        0.22       -0.23      1.12 o 
  -2  14   8        3.46        1.97      1.45 o 
  -1  14   8        0.79        0.83      1.61 o 
   1   1   9        1.26        1.88      1.93 o 
   2   1   9        0.14        0.28      0.78 o 
   3   1   9        6.83        8.26      1.04 o 
   1   2   9       15.00       11.16      1.47 o 
   2   2   9        4.32        3.78      0.84 o 
   3   2   9        7.46        5.06      0.76 o 
   1   3   9       22.74       20.81      1.98 o 
   2   3   9       12.31       10.64      0.97 o 
   3   3   9       21.25       18.67      1.34 o 
  -1   4   9       20.91       24.89      6.78 o 
   1   4   9       77.38       91.15     14.89 o 
   2   4   9        0.43        0.12      0.66 o 
   3   4   9        3.88        1.18      0.63 o 
  -6   5   9       11.08        6.35      1.11 o 
  -2   5   9       16.07       24.03      6.92 o 
  -1   5   9       30.82       44.48      7.72 o 
   0   5   9        1.07       -2.41      5.06 o 
   1   5   9       15.69       13.43      1.12 o 
   2   5   9        0.09        0.76      0.66 o 
   3   5   9        0.51        0.63      0.78 o 
  -4   6   9        1.05        0.41      2.21 o 
  -3   6   9       26.45       26.61      3.47 o 
  -2   6   9        2.50        1.68      2.08 o 
  -1   6   9        9.33        7.69      5.34 o 
   0   6   9        0.07        4.29      4.84 o 
   1   6   9       24.80       21.41      2.71 o 
   2   6   9        0.35        0.54      0.61 o 
  -5   7   9        1.17        1.83      1.87 o 
  -4   7   9        0.58       -0.29      2.04 o 
  -3   7   9        8.05        3.48      1.94 o 
  -2   7   9        2.89        2.72      1.90 o 
  -1   7   9        0.03       -1.77      2.78 o 
   0   7   9        1.97        1.16      0.72 o 
   1   7   9        2.67        0.99      0.63 o 
   2   7   9       13.12       12.96      2.13 o 
  -4   8   9       12.19        6.87      1.96 o 
  -3   8   9       12.31        9.61      2.00 o 
  -2   8   9        9.85        7.04      1.89 o 
  -1   8   9       16.80       14.65      2.30 o 
   0   8   9       15.07       15.12      2.37 o 
   1   8   9        0.26        0.03      1.58 o 
  -4   9   9        0.11       -0.47      1.63 o 
  -3   9   9        9.43        7.65      1.82 o 
  -2   9   9        1.62        0.15      1.64 o 
  -1   9   9       37.56       39.19      5.58 o 
   0   9   9       11.26        6.91      1.82 o 
   1   9   9       16.54       14.90      1.90 o 
  -3  10   9        6.32        5.54      1.62 o 
  -2  10   9       29.86       31.64      2.98 o 
  -1  10   9       63.16       71.63      7.42 o 
   0  10   9        9.83        6.59      1.72 o 
                                                 
